# Supplementary material for: Antero-posterior patterning in the brittle star Amphipholis squamata and the evolution of echinoderm body plans
Source: EvoDevo. 2025 May 31;16:7. doi: 10.1186/s13227-025-00244-8 (PMC12126913; doi:10.1186/s13227-025-00244-8)
Supplement: Supplementary file 8 — Additional file 8: Alignments of nkx2.1 sequence variants. Alignments of 18 nkx2.1 full length sequence variants. [file 13227_2025_244_MOESM8_ESM.fas]

>m64324e_210730_090324_6685113_ccs
-GGA-----------------------------------------------------------------------------------------------------------------------------------------------------------------------------------------------------------------------------------------------------------------------------------------------------------------------------------------------------------------------------------------------------------------------------------------------------TATCCGAACCCCGCAGGAACGTAGTGGGTCGGGCTTGAGTGCTCCTCCGTCCGGTCGGTCCGC-----GCTACTACTTGAAGACCACTGGCTACTGAATTCCACCTAATCACTCAGACGGAATGTCAGTGAGTCCAAA---GCAGTCTACTCCGTTTTCTGTTACCGATATACTGAGTCCATTGGAAGAAAGCTACAGGAAGTCTGTGCTTGAAGCCGCGGCTAGT---GCAGCTGGAGCGACTAACTATCATCATCACTCGCCACATAGTATGCAATCATCGTACCGTTCTTCTACGCAACAGTCGATGCAAGCCTCCGCCATGAATGTCCCCGTGAGTAACCCGTACCATATGCATGTACCGCAGCTATCTCATCCGCCACTCGGAACCACCTATTGCAACGGTAGCGTCGGGGAGTTATCGCACTACCAGGATCATGTACGCCCGTCAGCGGCTAGTTGGTATGGCGCAAACCCGGATCCGAGATT-TTCTAGTACGTAT------------------------------------------------------------------------------------------------GGCGGCGTCGGAGGCGACCTCATGACCAAGCCAATGCTGCCGACGACACAGCGTCGCAAACGTCGGGT-----GCTGTTCTCCCAAGCGCAAGTCTA-------------------CGAGCTGGAACGTCGGTTCAAGCAGCAGAAGTACCTCTCCGCTCCAGAAC------GGG---A---ACACCTGGCCAGTTTG----------------------ATTAATCTCACCCCGAC---GCAAGTGAAGATATGGTTT-----CAGAATCACCGGTACAAGATGA---AGAGACAGGCG--------AAGGAGAAGAACATGTC-----GGACAATAACAATTTGTGCCATACGTCGCCTAGGCGGGTTGCAGTGCC--GGTTTTGGTGAAAGATGGCAAGCCGTGCAACGGGGGAA--ATAACGGCAACGCTGGTAATCATGGAGATAGCTCATCCCCGCAACTTGGGGATACTGTAGAGACAAACTC-----CGCGAATGAAC---AAAGTG----CGATTATCCCAACTCAG-CAGCAAGCAGC-------------GCCGACGCATCAAGCGGCTACGTCGGTACAACAGCAGCAG-------ACGGCGGCACAGGTA-GTGAAGGCCCAACCGGTGAACAC----TCAGACGCCTTGTAGTCAGCAACAGGTAGCGGGTGAAACACTGACAACGAGCCCCTCAC-CGCC------------------------------------CGCCCCTCACCACCCGCACCAGCAGCACCCACACCACCAAGGTAACCCTCAC----------ATGAACGCTTATGCGATGAACGGGAGTGGTGT-------------GAA-------------------------------CATGTCGAGCGCGTCACCGTTCTTACTCCACGGTAGG----------------ACTTGGTGACAATGAACACGGGTTCAAAATC--GCCTAGG------------------------AGGCTGTTTTACAAAAGGGTTATGAT--AGAAAAATCCCATAGAAATCAATGGCAAGAT--CGATCGTA---------------ACCCTTTTGTGAAACAACCCCCAGCTCTGTCCCGCCAA-GGAAAAACGCGGTATCTGTAGTTTGAATTATAGAGGTAA-ATACATCGTTCTACCTTGGGAGA---------TTTCGGAAGTAA------------------------------------------------------------------------------------------------------------------------------------------------------------------------------------------------------------------ATGA----GCAGACGACTAA--TGCTCTCCGTGGCATGTTTTATTGCAATATC-TACCC---AAGAGTAAGACGCAAATTTACCTT----------------------ATTTTAAGTTGAGCAGATCAT------CCAAAT----------CTTGTGCAGATAATTTCGAGC---------GATCAGTGACAGGTCTCCTGCCA----TGCTACTCA--------AATTATTGCTGGTAGATGCGACCATTT--------TATTTGCACATT-GAAAGTTTAAAACTTC-GAATAAAAGGTCGTATCTACTGC------------------ATCATTTT---------------ATACCAGA--------------TACTGC--TATGTTTCCTCGGAAGGACATAGCTATTGC-ATCG-GACTTTTTTGAAACCCTCCGTATT-GGTGCCAAAA--ACTGTATACAACAGACTATGAACA--TGACTT--TATGGACATG---------CATGAACTATAAGGCAGAAA-TATGCCTCCAACTTTTTTTGTGTCACCCTGTTAAACTCTAGAAACAATGTTA--------CATGGCGCAAAACAT--CACCATG-AGACAAAAACGAATGTCTTGAACTTTGATGGT--------GTGGATTGACTTT--AAGTCAT--TACT-GGTTGCCATGGTAACCCGAGATGAAATCTTAA--GGAATTGAG-AAACT-TTCAGACTGACAC--TACAGGAACTTA-TTTGT--ACATTTG---------------TTAT-----ACTTA-----------AAGAAGTCGAAGGTCTGAAAGTT--------TATGATGGAAACCA-----------------------------------------------------------------------------------------------------------------------------------------------------------------------------------------------------------------------------------------------------------------------------------------------------------------------------------------------------------------------------------------------------AGAGGCTG--------TTTATTGCA--TATTTGCGAAATTT---------GTTATAAAAAG------ATTTTGTACTTTGTACTCTTAGAAATAAAGGGAAGG--TACCAAAAGTCCCGGAGGTGAAGGATAAATTTGAACATTA------------TACTCTGAAAATTCGAGCAATTGTTAGCGGTTGAATACAGCAAGA----------------------TATCTGAGAGTGCTTAATCATGATCAGTTTTGC-------TCTCCAGAGTTCTGAATGGTCAAGAAAGTTCTTCAGACTC-ATACAGAGGAACCTG-TAGTTATCCAAACATGGTTGCTATAGGA-------CGTCCAGAAAGTAAAAAAAGTTGCAGAACCCTTTGGAGA----ATTTCATCATTTTCGGGTTATCGAAAC--------------------------------------------------------------------------GATTCTGCAAGGTATTTGCCGGGGGTATTTCTAAACTTAATTGTAGTTGAATTTTAGTTCCACTGAAAACATGCACTTTGACTAAAGTTCTAGCCCTTCTGTCCTTAATTCTATATACTTCTGATTTCTGATTGGTT--ATTTGAATGA-----------------AACTAACATTTGCTTG-----AGCCAATGAT---------------------------------AGTAAAATTTTACACCCAAGCTATAGCTTTTACTAAGAGCAGACGACTTTTCTAAG-------------TTACACCCTTTC--------TGAATGGTCCAAGAAATAATAAC---------ATTTCCCTTTCGACCAATAGGAAGCTAGTTCTCATG------------AACCCTCTTTCG---------------TAACATCCGCATCTAATCACCAT-----------------------TTTCAT----TCGCTCATTTAAACTTTGAATTCATCTGGATCAAAATCACTGGG--------------------------TCAAAATTAGTTGACATCCCTTTATTTCTAAGATTACG-AAAAATGTAT--------------ATTGATAATATATTTG--------------------------------GAGTTTTGGAGA---TATTTTTTACTCCG-CCACATGACTGTGTTCGTAATATTTCGTATTGTGTTGTGTACTAGTA-AACCAGTTTAGACAAA--AGATGTATATGTTTAAGTTACTATT----TATTATTTTGTATGGTGTCAATATTATAAGAAACTGTTTTATAT---------------------------------------------------------------------------------------------------------------------------------------------------------------------------------------------------------------------------------------------------------------------------------------------------------------------------------------------------------------------------------------------------------------------------------------------------------------------------------------------------------------------------------------------------------------------------------------------------------------------------------------------------------------------------------------------------------------------------------------------------------------------------------------------------------------------------------------------------------------------------------------------------------------------------------------------------------------------------------------------------------------------------------------------------------------------------------------------------------------------------------------------------------------------------------------------------------------------------------------------------------------------------------------------------------------------------------------------------------------------------------------------------------------------------------------------------------------------------------------------------------------------------------------------------------------------------------------------------------------------------------------------------------------------------------------------------------------------------------------------------------------------------------------------------------------------------------------------------------------------------------------------------------------------------------------------------------------------------------------------------------------------------------------------------------------------------------------------------------------------------------------------------------------------------------------------------------------------------------------------------------------------------------------------------------------------------------------------------------------------------------------------------------------------------------------------------------------------------------------------------------------------------------------------------------------------------------------------------------------------------------------------------------------------------------------------------------------------------------------------------------------------------------------------------------------------------------------------------------------------------------------------------------------------------------------------------------------------------------------------------------------------------------------------------------------------------------------------------------------------------------------------------------------------------------------------------------------------------------------------------------------------------------------------------------------------------------------------------------------------------------------------------------------------------------------------------------------------------------------------------------------------------------------------------------------------------------------------------------------------------------------------------------------------------------------------------------------------------------------------------------------------------------------------------------------------AAAAAAAAAAAAAAAAAAAAAAAAAAAAAAGT
>m64324e_210725_184227_2360171_ccs
-GGG-------------------------------------------------------------------------------------------------------------------------------------------------------------------------------------------------------------------------------------------------------------------------------------------------------------------------------------------------------------------------------------------------------------------------------------------------------------------------------------------------------------------------------------------------------------------ACTCCGGCGGAATGTCAGTGAGTCCGAA----CAGTCTATTCCGTTTTCTGTTACCGATATATTGAGTCCACTGGAAGAAAGCTACAGGAAGTCTATGCTTGAAGCCGCGGCTAGT---GCAGCTACAGCGGCGAACTATCATCATCACACTCCTCATAGTATGCAATCATCGTATCGGTCTTCAACGCAACAGTCGATGCAAGCCTCCGCCATGAATGTCCCCGTAAGCAACCCGTACCATATGCACGTACCGCAGCTATCTCACCCTCCACTCGGAACCACGTATTGTAACGGTAGCGTCGGGGAGTTATCGCACTACCAGGATCATGTACGCCCGTCAGCAGCTAGTTGGTATGGCGCTAACCCGGATCCGAGATTCCTCAAGTACGTAC---------------------------------------------------------------------------GGTATGC---TACATTTTTTTTGTCTCTCTAAATTTTGCTTTAAAACCAAATT----TTTCTGGT-----------ATAAATTTTAAGTAAAAAGTTGATTTTTCAAGTTAAAATGTGATTTTTTTTTCTAAATTGTCAAATGAAATCACCTTTTGTTTGATTACAAATATCGACCAATATTGGACTTATTTCAAATTTA------TATAATTATATTGTACACCGGCTGTCAACGCTA--ATGATTTTGACACTAATCAAACAAATCATGAACTTTTTT-------------------------------------------------------------------------------------------------------------------------TTTTTTTTTGGTCTTTAGGCAGCCCTG-------------TTGTTACCGCCTTTAGT----------------------------------------------------------------------------------TTATTATCTTTGTTCAGAATACAAACA----------------------------------------------------------------------------------------------TGTATAC--------------------------------------AACATATTGATAA----------AT-CGTT-----------------------------------------CTCAT--------------------------------TCAGCTTTAC------------------------------------TAGTTT------------------------------------------------------------CCAGCGTTGCTGCTTAAC------------------------------ACAGTATTTGAGAGTCCAAAATGCATTC----------------------------ACTCTGTTT------------------------------------ATGAACTGTAAGAA--CTTTCTTA-------------------TTTCTTGGAGTA-----CAAAGCCAGTTCGCTCA------------------------------------GTAAATTACAGCCTATTAATTCTA--------------------------------------------------------------------------------------------------------------------------------------------------------------------------------------------------------------------------------------------------------------------------------GCTTCATGTCAATACT--------------TCAACGATAAATATACTAC----------------------AAGTTCAATTGAAGCAAACTTGAGCTAAGAAA--------ACACTTATG---------------------------------------TTTTACCGATTCTATGAGCGA--------AAGTGTCAAAAGT----------------------------CACAGT------TTTGGTACTTT----------TTCATTTCTTCTTT----------------------------------------AATCACA-----------------ACTGGAGTATCCGTCCTAG-------CTGGCCAGTTCGATCA---CAGTTCAGATGCTTATAATGTTAGCTCTGGGAATATCCACAT-TGAAAAAGGTTGAACAATTTATATTTTGAAGCAAAACTCCCCATTCATAAAGTTACAGGAGTTGA----------TAATTTCTATGTGTGAGTCAGTGCGGATC----------------------CGTAGTGTGTGAGACTCTACCACTCACAGAAGGGGTGACTGCTGGACCA-------------------------------AAGCCATGCTGCT-GCTGGTTATGGTAGTACTAAAC---ACCCACA--TGCAGCAAGTGGGCTGCGCCAGCTCACGT-------TCACTTACTTTGTG--------------------------------GCTGA-----------ATGA------------GAAAATA---------------------------------------------------------------------------------------------------------------------------------------------------------------------------------------------------------------------------------------------------------------------------------------------------------------------------------------------------------------------------------------------------------------------------GGGGCCTA--------TTTA-------TCAATATGAAC------------ATAACAAAAAC-----------------------------------------------------------------------------------------------------------------------------------------------------------------------------------------------------------------------------------------------------------------------------------------------------------------------------------------------------------------------------------------------------------------------------------------------------------------------------------------------------------------------------------------------------------------------------------------------------------------------------AACCAAGACTTATAT--------------------------------------------------------------------------------------------------------------------------------------------------------------------------ATTTTTATTT--------------------------------------------------------------------------------------------------------------------------------------------------------------------------------------------------------------------ATTTTTTTAAGA----------------------------------------------------------------------------------------------------------------------------------------------------------------------------------------------------------------------------------------------------------------------------------------------------------------------------------------------------------------------------------------------------------------------------------------------------------------------------------------------------------------------------------------------------------------------------------------------------------------------------------------------------------------------------------------------------------------------------------------------------------------------------------------------------------------------------------------------------------------------------------------------------------------------------------------------------------------------------------------------------------------------------------------------------------------------------------------------------------------------------------------------------------------------------------------------------------------------------------------------------------------------------------------------------------------------------------------------------------------------------------------------------------------------------------------------------------------------------------------------------------------------------------------------------------------------------------------------------------------------------------------------------------------------------------------------------------------------------------------------------------------------------------------------------------------------------------------------------------------------------------------------------------------------------------------------------------------------------------------------------------------------------------------------------------------------------------------------------------------------------------------------------------------------------------------------------------------------------------------------------------------------------------------------------------------------------------------------------------------------------------------------------------------------------------------------------------------------------------------------------------------------------------------------------------------------------------------------------------------------------------------------------------------------------------------------------------------------------------------------------------------------------------------------------------------------------------------------------------------------------------------------------------------------------------------------------------------------------------------------------------------------------------------------------------------------------------------------------------------------------------------------------------------------------------------------------------------------------------------------------------------------------------------------------------------------------------------------------------------------------------------------------------------------------------------------------------------------------------------------------------------------------------------------------------------------------------------------------------------------------------------------------------------------------------------------------------------------------------------------------------------------------------------------------------------------------------------------------------------------------------------------------------------------------------------------------------------------------------------------------------------------------------------------------------------------------ACAAAAAAAAAAAAAAAAAAAAAAAAAAAAGT
>m64324e_210727_205307_178391541_ccs
-GGG---------------------------------------------------------------------------------------------------------------------------------------------------------------------------------------------------------------------------------------------------------------------------------------------------------------------------------------------------------------------------------------------------------------------------------------------------------------------------------------------------------------------------------------------------------------------------------------------------------------------------------------------------------AGGAAGTCTATGCTTGAAGCCGCGGCTAGT---GCAGCTACAGCGGCGAACTATCATCATCACACTCCTCATAGTATGCAATCATCGTATCGGTCTTCAACGCAACAGTCGATGCAAGCCTCCGCCATGAATGTCCCCGTAAGCAACCCGTACCATATGCACGTACCGCAGCTATCTCACCCTCCACTCGGAACCACGTATTGTAACGGTAGCGTCGGGGAGTTATCGCACTACCAGGATCATGTACGCCCGTCAGCAGCTAGTTGGTATGGCGCTAACCCGGATCCGAGATT-CTCAA---------TATCACGCCTAATGAATCCATCCTCGACAATGAATATGAATATGAACATGAATATGAACATGAACATGCAAATGAACATGAACATGTCTTCTTTAGGCGGTGTCGGAGGCGACCTCATGACCAAGCCAATGCTGCCGACGATACAGCGTCGCAAACGTCGGGT-----GCTGTTCTCCCAGGCGCAAGTCTA-------------------CGAACTGGAACGCCGGTTCAAGCAGCAGAAGTACCTGTCGGCACCAGAAC------GGG---A---ACACCTGGCCAGTTTG----------------------ATTAATCTTACCCCGAC---GCAAGTGAAGATATGGTTT-----CAGAATCATCGATACAAGATGA---AGAGACAGGCG--------AGGGAGAAGAACATGTC-----GGATAATAACAATTTGTGCCATACGTCGCCTAGGCGGGTTGCAGTGCC--GGTTTTGGTGAAAGATGGCAAGCCATGCAACGGGGGAA--ATAACGTCAACGCTGGTAACCATGGAGATAGCTCATCTCCGCAGCTTGGGGATACCGTAGAGACCAACTC-----CGCGAATGAAC---AAAGTG----CTACCATTCCAACTCAG-CAGCAAGCAGC-------------GCCGACGCATCAAGCGGCTACGTCGGTGCAACAGCAGCAG----CAGACGGCGGCCCAGGTG-GTGAAAGCCCAACCGGTGAACAC----TCAGACGCCTTGTAGTCAGCAGCAGGTAGCGGGTGAAACACTTACAATGAGCCCCTCAC-CGCC------------------------------------CGCCCCTCACCACCCG---------CACCCACACCACCAAGGTAACCCTCAC----------ATGAACGCTTATGCGATGAACGGGAGTGGTGT-------------GAA-------------------------------CATGTCGAGCGCGTCACCGTTCTTACTCCACGGTAGG----------------ACTTGGTGACAATGAACGCGGGTTCAAAATC--GCCTAGG------------------------AGGCAGTTTTACAGAAGGGTTATGAT--GGAAAAATCCCATAGAAATCAATGGCAAGAT--TGATCGTA---------------ACCCTATTGTGAAACAACCCCCAGCTCTGTCCCGCCAA-GGAAAAATGCAGTTTCTGTAGTTTGAATTATAGAGGTACTATACAGCGTTCTACCTTGGGAGAT--------TTTCGGAAGTAATGAGCAGCAGTGGCGACGCCAGAAAAAATTTTCAGGGGGGGCAAAGAGGGGGCAGAGCCTCCGACTGGGGGGGGCATTTTCACCTAATTTTGGCTAAAAAGTGACTTTTTACCCCTTTTTTCCCAAATTCGGGGGGGGGGGGGGCAATTGGGGTGCAGAGCTTCCGACCGGGGGCATTTCCCCCATGCCCCCCCCGTAGCGCCGCCACTGATGA----GCAGACGACCAA--TGCTCTCCGTGGCATGTTTTATTGCAATATC-TACCC---AAGAGTAAGACTCAAATTTACCCC-----------------------------ATTGAGAAGATCAT---CTAGCAGAT-CATAAGGC-TTTGTGCAGACAATTTCGAG-CAGACT---ATCCACTGC----TCTCCTGCCA-TTCTGCAGCTCA--------AATTAT---TGGTAGATGCGACCATTT--------TATTTGCACGCT-GAAAGTTTAAAACTTCAAAATAAAAGGTTGTATCTACTGC------------------ATCACTC-------------------ACAGA--------------TACTGC--TAGTTTTCCTCGGAAGGACATAGCTA--AC-ATCG-GACTTTTTTGAAACCCTCCGTATT-GGCGCCAAAAGAACTGTATACAACAGAC-ATGAACA--TGACTT--TATGGAAATG---------CATGAAC--TAAGGCAGAAA-TATG---CCAAACTTCTTTGTGTCGCCCGGTTAAACTCTAGAAACAATGTTA--------CATGGGGCAAAACAT--CACCATG-AGACAAAAACTAATGTCTTGAACTTTGATGGT--------GTGGATTGGCTTT--AAGTCAT--TACT-GGTTGCCATGGTAACCCGAGAAGAAATCTTAA--GGAATTGAG-AAACT-TTCAGACTGACAC--TACAAGAACTTA-TTTGTACATATTTG---------------TTAT-----ACTTG-----------AAGAAGTCGAAGGTCTGAAAGTT--------TATGATGGAAACCA-----------------------------------------------------------------------------------------------------------------------------------------------------------------------------------------------------------------------------------------------------------------------------------------------------------------------------------------------------------------------------------------------------AGAGGCTG--------TTTATTGCA--TATTTGCGAAATTT---------GTTA---------------------------------------------------------------------------------------------------------------------------------------------------------------------------------------------------------------------------------------------------------------------------------------------------------------------------------------------------------------------------------------------------------------------------------------------------------------------------------------------------------------------------------------------------------------------------------------------------------------------------------------------------------------------------------------------------------------------------------------------------------------------------------------------------------------------------------------------------------------------------------------------------------------------------------------------------------------------------------------------------------------------------------------------------------------------------------------------------------------------------------------------------------------------------------------------------------------------------------------------------------------------------------------------------------------------------------------------------------------------------------------------------------------------------------------------------------------------------------------------------------------------------------------------------------------------------------------------------------------------------------------------------------------------------------------------------------------------------------------------------------------------------------------------------------------------------------------------------------------------------------------------------------------------------------------------------------------------------------------------------------------------------------------------------------------------------------------------------------------------------------------------------------------------------------------------------------------------------------------------------------------------------------------------------------------------------------------------------------------------------------------------------------------------------------------------------------------------------------------------------------------------------------------------------------------------------------------------------------------------------------------------------------------------------------------------------------------------------------------------------------------------------------------------------------------------------------------------------------------------------------------------------------------------------------------------------------------------------------------------------------------------------------------------------------------------------------------------------------------------------------------------------------------------------------------------------------------------------------------------------------------------------------------------------------------------------------------------------------------------------------------------------------------------------------------------------------------------------------------------------------------------------------------------------------------------------------------------------------------------------------------------------------------------------------------------------------------------------------------------------------------------------------------------------------------------------------------------------------------------------------------------------------------------------------------------------------------------------------------------------------------------------------------------------------------------------------------------------------------------------------------------------------------------------------------------------------------------------------------------------------------------------------------------------------------------------------------------------------------------------------------------------------------------------------------------------------------------------------------------------------------------------------------------------------------------------------------------------------------------------------------------------------------------------------------------------------------------------------------------------------------------------------------------------------------------------------------------------------------------------------------------------------------------------------------------------------------------------------------------------------------------------------------------------------------------------------------------------------------------------------------------------AAAAAAAAAAAAAAAAAAAAAAAAAAAAAAGT
>m64324e_210730_090324_5832992_ccs
-GGG------------------------------------------------------------------------------------------------------------------------------------------------------------------------------------------------------------------------------------------------------------------------------------------------------------------------------------------GGGAGTACAAGATTAGTGTAACACCGTGAAGTCAT---CACCATCATCATC-------AGTGAAGTTTTGTTGATAAAACTGGACTGGACCCGACTGGTGAAATTTATATCCGAACCCCGCAGGAACGCAGTGGGTCGGGCTTGATTTGT--TCCGTCCGTCCGGTCCGC----AACGGCTACTTCAAGTACCAAT-ATACCGCGGTGATCTTA------CAGACGGAATGTCAGTGAGCCCGAA---ACATTCTACTCCGTTTTCTGTTACCGATATACTGAGTCCACTGGAAGAAAGCTATCGCAAGTCTATGCTTGAAGCCGCCGCCAGT---GCAGCAGCAGCGGCTAACTATCATCACCACTCCCCTCATAGCATGCAATCATCGTACCGGTCTTCTAGCCAACAGTCGATGCAAGCTAGCGCCATGAATGTCCCCGTGAGTAACCCGTATCATATGCACGTACCGCAGCTATCTCACCCGCCACTCGGAACCACGTACTGCAATGGTAGCGTCGGGGAGTTATCGCACTATCAGGATCACGTACGCCCGTCAGCGGCTAGTTGGTATGGAGGCAGCCCGGATCCAAGATT-TTCTAGTACGTAT---------------------------------------------------------------------------GGTATGCAGA-ACTTTTTTGTTGTCTCTTTAAAATTTGCCGTAAAATCACGCT----TTTCCGA------------GTTAAAATTGAGTAAAAAGTTGACTTTTCAAGTAAAATATTA----TTTTTGCTCAATCGTCAAATGAAATCACCTCTTTTG--ATTAAAAATATCAGCCAATATTGGAATTATTTCAAATGTATGTATAAATGATTAGTTTGCACACGGGTTGTCAACGCG-AAATCATTTTGACACTAATCAAACAAATTATGAACTTGATTGTTGACAGTATTAACTTTGTACCGTACTCTTGAGCCGTGTGCGTTTGACAGTTCTAAGCGCATATC-----TCAGAAAACCGGTGTGCACTTTCCGTTCCCCGTACACGTTCACGTATCACACGTTACATGATGTATG--------TACATCAAGAGTATGTTGATCCCGAGTTTAGAAAT-------CTTATTTATTCATACATCTTCTAAGTTTTGAATCTATAATTTA----TCACCAATGCATAT-AAAATGTTTACTACTATATAATATAAGACGGCGATCAACTTTTTACTCAAATGTTAACATGTTTAATGCTGATTGAATTGCGAAAATCGCAGATTTTTAACATTCGCTCAAGTACACGGAAGCTT------TTCACACCATGTCATGCATCGTATCATCAGAACCTGCGCGCCAACACAA-GTTGTCAATAGTTCCGCCAAGCGCTTTTGAGAAAACTTGAAGCGTTTTCTGAAGAGGTCTTCGCACCCCATCAACTGATCTCAAGACCTGATTATCATCATCATTATCATCATCGATAAGTTGATAAGAGATCTTGAGGAAAGAGAGATCATTTT-------------GAAGTACGAGCCTCCTCTTCCCTTCCTCTTCACCCATCTTCAACCCTTTAATGATGTAAATACACAAGAGGCTCTTGTTTATGCTTAATTTACTTACAAAGTATTTTGACACAAAATCTTACCCAAGTTTTTAATTTAATTTAATTGAATTGAGCTCACTTGCTAAGTTGTTATACCGCTGTTACATTATTTAATAACTGAT--CAAGAT--GGCTTCCAATGTTGATTTCCTATACTCACACTT--AACAATTCTAAGGGCCTACTTGTTGA----------CACTCATTAAAGAAAGATCCACATCTACTATTTACCATGATCTATATTCCGGTTTTAACATTCTTTTCAAATTAATAGGTCA-----------------------------------------------------------------------------------------------------------------------------------------------------------------------------------------------------------ATCACAACACCGTCGGCCAAATTA--------GCCATGTTGTTTGAGAATAAC----GTAAAATTAGCCAACCCTAAATCAACTTC-AAGC--------------GTTTTTTCTGATTCAACGTTTCGTGTGCTTACAAATACCTTCGTTTATTTTGCAAGTTATTTGAAACCATACCGCGGTTCGATTTCA--TCTTTCCCAATTAGCGCAACTCACCTGCATTAATTCT------------CGTCTAGTTATAAAGCATGTTTACACCAT----------GTATTTTAATATAGAATG-CGTGACTTTTTCTTCCAGTTTGTTTGTGTTATCACTTTTGTTGAATTG----AATCACAAGGAAATGTCCTTTTTGACTTC--TGTTCTCCACAGTAAAAACACAGCATCTGCATTAG-AACATGTC-----CCTTTCCTATTAATTATCATGATAATTATAC-CAGAAAACTCTTTCGGGTTTAACC--CAGGGCAATGATAATTTTCCATGAATTTCAGG----AAA--------CCCTTCACATTTTTGTTACC------AATTTTTTACGCAGTTTTCAGGTCTGTTTTGTCACA--------TACCATGTTTACAAAGGCTACTTTC--GGATAGCGATGTTCCTGATTAGTA--TAGATTTT------CAT--TCTT-ACCCGCTTTTGCTGCTGAAAAT---ATCTTAAATATAATTGAAGGGACT-TATCAGTTCACTT-------CAGCTCAAGTCATTAACAATTGGAGGCAAATTCCTCTTTTT-----GTTGG-----------AGCACCTCGA---TTCAAAAGTT-------------------------------------------------------------------------------------------------------------------------------------------------------------------------------------------------------------------------------------------------------------------------------------------------------------------------------------------------------------------------------------------------------------------------------------------TATATTTCA------TTCGAAATTCCTTT-----GTTGTAGGAGC--------------------ACCTCTATAATTAAAGGAGGCAAGTAC-----------------AACGATTGTTAATCAAGTTAAAC-----ACCCAACTCTTTGAATT---AAAAATATTGATTTATGAAGAGGAAGATA------------ATCCGTTTTTCAAGTGGAAGG---TAGATGACATTTCCTGTGC-ATTCAATGCTTTTGAGTTTTTCTGGTCAAAAATCACCCTTTTCTTA-ATAAATATTTTTATT-TATTTATTTAAAATTACACTTTGTCACAGCAGAAACGTTGTTATAGCAAGGACACATGTTTGATTGTGCGAAAA-----------------TACGTTACCAAAGA-------------------------------------------------------------------------------TGCACTGCATTGCATGATATCATCA----------------------------------------------------------------------------------------------------------------------------------------AGCCTTCTTTTATGT------AGTTTATATT---------------------------------------------------------------------GGACAGATTACGCTACCACG-----------TGTACCAAACGTCTCTCGGGTACGGTAGGCTGACGACATG--------------AGTTTTATTTCGCTCGAAATCACTTTAGTGTGTATG------------ATTGCTTTGACTGGTATTT-TGAGCATAGTTAAGTTATTCATTTCACCATGGAAAAGTATGCCGTACAC-TAGTAGCATAAACGTGTTCACATAATCTCTCCACTA-----------------------------------------------TAATTATTGCTGATTATTTCTATTTATGTTTTCCGATGTAAAAACGCAGTATTTCAATTGCCAATTAATAATTTTCATA--------------------------------GATGTTACGGCATGATTCTTTTTGCTCGCTCGCTAAAATGGATATTTCAATTTTGT---TGGAACTATGTCATAATC-------------------GGGTGTTTTTTTTACCAGAATTGTCATGATTTTTGTTTTTATTATGTCATCATCATTATCATCATCATTGCGCA--------------------------------------------------------------------------------------------------------------------------------------------------------------------------------------------------------------------------------------------------------------------------------------------------------------------------------------------------------------------------------------------------------------------------------------------------------------------------------------------------------------------------------------------------------------------------------------------------------------------------------------------------------------------------------------------------------------------------------------------------------------------------------------------------------------------------------------------------------------------------------------------------------------------------------------------------------------------------------------------------------------------------------------------------------------------------------------------------------------------------------------------------------------------------------------------------------------------------------------------------------------------------------------------------------------------------------------------------------------------------------------------------------------------------------------------------------------------------------------------------------------------------------------------------------------------------------------------------------------------------------------------------------------------------------------------------------------------------------------------------------------------------------------------------------------------------------------------------------------------------------------------------------------------------------------------------------------------------------------------------------------------------------------------------------------------------------------------------------------------------------------------------------------------------------------------------------------------------------------------------------------------------------------------------------------------------------------------------------------------------------------------------------------------------------------------------------------------------------------------------------------------------------------------------------------------------------------------------------------------------------------------------------------------------------------------------------------------------------------------------------------------------------------------------------------------------------------------------------------------------------------------------------------------------------------------------------------------------------------------------------------------------------------------------------------------------------------------------------------------------------------------------------------------------------------------------------------------------------------------------------------------------------------------------------------------------------------------------------------------------------------------------------------------------------------------------------------------------------------------------------------------------------------------------------------------------------------------------------------------------------------------------------------------------------------------------------------------------------------------------------------------------------------------------------------------AAAAAAAAAAAAAAAAAAAAAAAAAAAAAAGT
>m64324e_210731_151445_30605399_ccs
-GG-------------------------------------------------------------------------------------------------------------------------------------------------------------------------------------------------------------------------------------------------------------------------------------------------------------------------------------------------------------------------------------------------------------------------------------------------------------------------------------------------------------------------------------------------------------------------------------------------------------------------------------------------------------------------------------------GCAGCTACAGCGGCGAACTATCATCATCACACTCCTCATAGTATGCAATCATCGTATCGGTCTTCAACGCAACAGTCGATGCAAGCCTCCGCCATGAATGTCCCCGTAAGCAACCCGTACCATATGCACGTACCGCAGCTATCTCACCCTCCACTCGGAACCACGTATTGTAACGGTAGCGTCGGGGAGTTATCGCACTACCAGGATCATGTACGCCCGTCAGCAGCTAGTTGGTATGGCGCTAACCCGGATCCGAGATT-CTCAAGTACGTAC------------------------------------------------------------------------------------------------GGCGGTGTCGGAGGCGACCTCATGACCAAGCCAATGCTGCCGACGATACAGCGTCGCAAACGTCGGGT-----GCTGTTCTCCCAGGCGCAAGTCTA-------------------CGAACTGGAACGCCGGTTCAAGCAGCAGAAGTACCTGTCGGCACCAGAAC------GGG---A---ACACCTGGCCAGTTTG----------------------ATTAATCTTACCCCGAC---GCAAGTGAAGATATGGTTT-----CAGAATCATCGATACAAGATGA---AGAGACAGGCG--------AGGGAGAAGAACATGTC-----GGATAATAACAATTTGTGCCATACGTCGCCTAGGCGGGTTGCAGTGCC--GGTTTTGGTGAAAGATGGCAAGCCATGCAACGGGGGAA--ATAACGTCAACGCTGGTAACCATGGAGATAGCTCATCTCCGCAGCTTGGGGATACCGTAGAGACCAACTC-----CGCGAATGAAC---AAAGTG----CTACCATTCCAACTCAG-CAGCAAGCAGC-------------GCCGACGCATCAAGCGGCTACGTCGGTGCAACAGCAGCAG----CAGACGGCGGCCCAGGTG-GTGAAAGCCCAACCGGTGAACAC----TCAGACGCCTTGTAGTCAGCAGCAGGTAGCGGGTGAAACACTTACAATGAGCCCCTCAC-CGCC------------------------------------CGCCCCTCACCACCCG---------CACCCACACCACCAAGGTAACCCTCAC----------ATGAACGCTTATGCGATGAACGGGAGTGGTGT-------------GAA-------------------------------CATGTCGAGCGCGTCACCGTTCTTACTCCACGGTAGG----------------TCTTGGTGACAATGAACGCGGGTTCAAAATC--GCCTAGG------------------------AGGCAGTTTTACAGAAGGGTTATGAT--GGAAAAATCCCATAGAAATCAATGGCAAGAT--TGATCGTA---------------ACCCTATTGTGAAACAACCCCCAGCTCTGTCCCGCCAA-GGAAAAATGCAGTTTCTGTAGTTTGAATTATAGAGGTACTATACAGCGTTCTACCTTGGGAGAT--------TTTCGGAAGTAATGAGCAGCAGTGGCGACGCCAGAAAAAATTTTCAGGGGGGGCAAAGAGGGGGCAGAGCCTCCGACTGGGGGGGGCATTTTCACCTAATTTTGGCTAAAAAGTGACTTTTTACCCCTTTTTTCCCAAATTC-GGGGGGGGGGGGGCAATTGGGGTGCAGAGCTTCCGACCGGGGGCATTTCCCCCATGCCCCCCCCGTAGCGCCGCCACTGATGA----GCAGACGACCAA--TGCTCTCCGTGGCATGTTTTATTGCAATATC-TACCC---AAGAGTAAGACTCAAATTTACCCC-----------------------------ATTGAGAAGATCAT---CTAGCAGAT-CATAAGGC-TTTGTGCAGACAATTTCGAG-CAGACT---ATCCACTGC----TCTCCTGCCA-TTCTGCAGCTCA--------AATTAT---TGGTAGATGCGACCATTT--------TATTTGCACGCT-GAAAGTTTAAAACTTCAAAATAAAAGGTTGTATCTACTGC------------------ATCACTC-------------------ACAGA--------------TACTGC--TAGTTTTCCTCGGAAGGACATAGCTA--AC-ATCG-GACTTTTTTGAAACCCTCCGTATT-GGCGCCAAAAGAACTGTATACAACAGAC-ATGAACA--TGACTT--TATGGAAATG---------CATGAAC--TAAGGCAGAAA-TATG---CCAAACTTCTTTGTGTCGCCCGGTTAAACTCTAGAAACAATGTTA--------CATGGGGCAAAACAT--CACCATG-AGACAAAAACTAATGTCTTGAACTTTGATGGT--------GTGGATTGGCTTT--AAGTCAT--TACT-GGTTGCCATGGTAACCCGAGAAGAAATCTTAA--GGAATTGAG-AAACT-TTCAGACTGACAC--TACAAGAACTTA-TTTGTACATATTTG---------------TTAT-----ACTTG-----------AAGAAGTCGAAGGTCTGAAAGTT--------TATGATGGAAACCA-----------------------------------------------------------------------------------------------------------------------------------------------------------------------------------------------------------------------------------------------------------------------------------------------------------------------------------------------------------------------------------------------------AGAGGCTG--------TTTATTGCA--TATTTGCGAAATTT---------GTTATAAAAAAAGATGTATTTTGTATTTTGTACTCTTAGAAATAAAGGGAAGG--TACCAAGAGTCCCGGATGTGAAGGAGTTTGAACCGTAT--------AGGCTCTACTTTGAAAATTCGAACAAATT---ACTTTGGAACATAGGCCTACATTTTGTGAAGTTTAATTAAACATGGTTAGCGCGCGGTTGATTGATATTATTTT-GCTCTCAAACAAGATCTTACGATGCAGAATAACTTGTAATAGGCCT-ATGCATA---------TAGTTCTCCAAAC-----ATGGTTGGAAAGGACCATCTTTCCAAATCAAACGGTTCTAT----CCCTTTGGAGA----ATTTGATTAACTTCAGCTTGTCAAATT------------------------------------------------------------------------ATGGTTCTGCATGGTATTTCTAGAAACAAAATTAAGTT---------------------------------------------------------CCACATTGGGCAT----------------TATTTCTGATTGGCT--GTTTGAGTGA-----------------AACTGGTGTTTGTATA-----AACCAATTAT-----------------------AATATTTCATTTGAACATTGTACTCCCAAACTTTC----------AGAGCAGATGACTTTTCTAAG-----------TATAACAACCTCTC--------TGAATGGTCCAAGAAATAATAAC---------ATTTCCCTTTCGACCAATAGGAAGCTAATTCTCATG------------AATCCTCTTTCG---------------TAACATCAGCATCTAATCGCCAT-----------------------TTTCAT----TCGCTCATTTAAACTTTGAATTCATCTGGA----------------------------------------TCAAAACTATTTGACATCCCTTTATTTCTAAGATTATG-AAAAATGTAT--------------ATTGATAATATATTTG--------------------------------GAGTTTTGGAGA---TATGTTTTACTCCA-CCCCATGACTGTGTTCGTAATATTTCGTAATGTGTTGTGTACTAGTAAAACCAGTTTAGACAAA--AGATGTATATGTTTAAGTTACTATT----TATTATTTTGTATGGTGTCGA---TATAAGAAACTGTTTTATATAATTATC---AGAAAGAATAAGAGGAGTTTTGTCTGAAGAATGCTGCGTTACCATGGT-------TACATAGATTGATGAACACACAAAGTATCGAAATGCTTCTACTTGCT----TCAGTTTCCCCATCAGCAGCCAAAAAAATCTCGAAATTTACAGTATTTTTGACCCGGGATTATTGATTCACGATCGAGACGAAAGCATGCAAAGCATCATTATATATTTTGCCCGGATATTTTGACATAATTTGTTGTGGTGTGGTAAAAATATTGTTCAATTTGTTGCAATTTTGTATTTTCATCAATAAACTTCTAAATAAGGCCAAGTTTTGTTCAGGGTGCACAAAAATGCAAGTGAAAGATAAACGGTAAAGCCTTACTGCTGTGTTCTCGGTATAAAAACGGGTGAAAGATAACTCACTTCATCAGAACATGCATCTATTTTCTATTTAGCTACTCTGAGTTGCTGTTATACATGTTAAATGTGATCTTGTGGGGACACTGTTAGAAGAAGTGGGCAGTGTAAGAATTAAAATACTTAAAAGCTGTTTTGTGAGACATCCAAAATATTGCCAGTATTGCTCAAAAGGGTCATTTTCTTACACTACCCCTTCATCTAAAACAATGTCCCTTTTGTTATGGATGTTTTGGGGGTGGAATCAGGTATAATATGATACTCTTTATAATAGATACTGTAACTGTTACAGAAGCTCAAAACGGTTAATTTTTGTAATTATTATTGTCGACGTGATATGAATGAGAGGGACGTTGTTATCTGGGAAGGGGGCGGTGTAATGGATAATTGCAGTACTGTTGAAATGCAAAGTTTGAAAATTGCATGGTTCTGATTATAAGTTTGAAATAATAACTACAAACTTTTGTTACCATTTGCATAATAGCGCTGTGTTTTAAGGGGTATAGGCCTATAATTTGCTCTGTCATATCAATGATTCTGTCATCAATTATTTTTGCATCTAATCAAGATCATTATATTTTGACATGTTATTGGGAAGTAATGTGTAGACCTATATTTCAGTTTTTCATTGTAAAAGTTGCATCACATTACAATGCCATGTATAGAGATCATTATTATGGTGGGACTAGTTCGACCACAGATTTGGTTTGACCAAATCTCTAAAATTTCC--------------------------------------------------------------------------------------------------------------------------------------------------------------------------------------------------------------------------------------------------------------------------------------------------------------------------------------------------------------------------------------------------------------------------------------------------------------------------------------------------------------------------------------------------------------------------------------------------------------------------------------------------------------------------------------------------------------------------------------------------------------------------------------------------------------------------------------------------------------------------------------------------------------------------------------------------------------------------------------------------------------------------------------------------------------------------------------------------------------------------------------------------------------------------------------------------------------------------------------------------------------------------------------------------------------------------------------------------------------------------------------------------------------------------------------------------------------------------------------------------------------------------------------------------------------------------------------------------------------------------------------------------------------------------------------------------------------------------------------------------------------------------------------------------------------------------------------------------------------------------------------------------------------------------------------------------------------------------------------------------------------------------------------------------------------------------------------------------------------------------------------------------------------------------------------------------------------------------------------------------------------------------------------------------------------------------------------------------------------------------------------------------------------------------------------------------------------------------------------------------------------------------------------------------------------------------------------------------------------------------ACCAAAAAAAAAAAAAAAAAAAAAAAAAAAAAAGT
>m64324e_210731_151445_100206419_ccs
-GGG------------------------------------------------------------------------------------------------------------------------------------------------------------------------------------------------------------------------------------------------------------------------------------------------------------------------------------------------------------------------------------------------------------------------------------------------------------------------------------------------------------------------------------------------------------------------------------------------------------------------------ATACTGAGTCCACTGGAAGAAAGCTATCGCAAGTCTATGCTTGAAGCCGCCGCCAGT---GCAGCAGCAGCGGCTAACTATCATCACCACTCCCCTCATAGCATGCAATCATCGTACCGGTCTTCTAGCCAACAGTCGATGCAAGCTAGCGCCATGAATGTCCCCGTGAGTAACCCGTATCATATGCACGTACCGCAGCTATCTCACCCGCCACTCGGAACCACGTACTGCAATGGTAGCGTCGGGGAGTTATCGCACTATCAGGATCACGTACGCCCGTCAGCGGCTAGTTGGTATGGAGGCAGCCCGGATCCAAGATT-TTCTA---------TATCACGACTTATGAACCCATCGTCGACAATGAAT------ATGAACATGAATATGAATATGAACATGCAAATGAATATGAACATGTCTTCTTTAGGCTCCGTCGGAGGTGACCTCATGACCAAGCCAATGCTGCCGACAACACAACGTCGCAAACGTCGGGT-----GCTGTTCTCCCAAGCGCAAGTCTA-------------------CGAGCTGGAACGTCGGTTCAAGCAGCAGAAGTATCTGTCGGCACCGGAAC------GGG---A---ACACCTGGCCAGTTTG----------------------ATCAACTTGACGCCGAC---GCAAGTGAAGATTTGGTTC-----CAGAATCATCGGTACAAGATGA---AGAGACAGGCA--------AAGGAGAAGAACATGTC-----GGACAATAACAATTTGTGTCATACGTCGCCTAGGCGGGTTGCAGTGCC--GGTTTTGGTGAAAGATGGCAAGCCGTGCAACGGGGGAA--ATAACGGCAACGCTGGTAAC------GATAGCTCATCCCCGCAGCTTGGGGATACGGTAGAGACAAACTC-----TGCGAATGAGC---AAAGTG----CGACGATTCCAACTCAG-CAACAAGCAGC-------------CCCAACGCATCAAGCGGCCACGTCGGTACAGCAACAG----------GCGGCGGCTCAGGTG-GTGAAAGCCCCGCCGGTGAACAC----TCAGACGCCTTGTAGTCAGCAACAGGTAGCGGGCGAAACACTGACAATGAGCCCATCAC-CGCC------------------------------------CGCCCCTCACCACCCGCACCAGCAGCATCCACACCACCAAGGTAACCCTCAC----------ATGAACGCTTATGCGATGAACGGGAGTGGTGT-------------GAA-------------------------------CATGTCGAGCGCGTCACCGTTCTTACTGCACGGTAGG----------------ACTTGGTGACAATGAACGCGGGTTCAAAATC--GCCTAGA------------------------GGGCTGTTTCACGGAAGGGTTATGATGGGGGAAAATCCCATAGAAATCAATGGTAAGAT--CGATCGTA---------------ACCCGTTTGTGAAACAGCCCCCAGCTCTG-CCCGCCAA-GGAAAAGGGCAGTATCTGTAGTTTGAAATCAAGAGGCAA-ATACATCGTTTTACCTTTGGGAGA--------TTTTGG------------------------------------------------------------------------------------------------------------------------------------------------------------------------------------------------------------------------ATGA----GCAGACGACCAA--TGCTCTCCGTGGCATGTTTTATTGCAATATCTTACCCAAAAAGAGTAAGACGCAAATTTATTTA----------------------CCTCTTAGTTGAGCAGCCCAT---CAAGCAGG------CGAC-TTTGTGCAGACCATTTTGAG-CAGGCTGTATATCAGTGC----TCTCCTGCAATTTCTGCTACTCA--------AATTAT---AGGTAGATGCGATCATTT--------TATTTGCACGATAAAAAGTTTAAAACTTC-AAATAAAAGGTCATATCTACTGC------------------GTCATTCT---------------ATAACAGA--------------TACTGG---TTTTTTCTTCGGAAGGACTTGGCTA--AC-TTCG-GACTTTTTTGAAACCCTCCGTATTTGGTGCCATAT-GCCTGTATACAACAGACTATGAACA--TGACTT--TATGGACATG---------CATGAAC--TAAGGCAGAAATTATG---CCAAACTTTTTTGTGTCACTCTGTTAAACTCTAGAAACGATGTGC-------TTGTGGCGCAAGAAAA--CACCGTG-AGACAAAAACTAATGTCTTGAACTTTGATGGT--------GTGAATTGGCTTTTAAAGTCAT--TACT-GGTTGCCATGGTAACCCAAGATGAAATCTTAA--GGAATTGAG-AAACT-TTCAGACCGACACTATACAGGAACTTA-TTTGTACATATTTG---------------TTAT-----ACTTG-----------AGGAAGTTTAAGGTCTGAAAGTT--------TATGAT-TAAACCA-----------------------------------------------------------------------------------------------------------------------------------------------------------------------------------------------------------------------------------------------------------------------------------------------------------------------------------------------------------------------------------------------------AGAGGCTG--------TCTATTGCA--TTATTGCAACATTT---------GTTATAAAAAG---------ATGTATTTTGTACTCTTAGAAATAAGGGGAAGG--TACCAAAAGTCCTGGATGTGAAGGATGAATGTGAATATTA-------GGCCCTACTTTTAAAATTCCAACAAATTT---------------GACGCACATAAGAACAAGAACTGTT----ATAGTAGGCCTATTATGAGAAATGCACATTGC-TCTCTTTAGAGTTAATTCTTACTG--------TAGTTCTCAGACTC-ATGCATGCAGAATGG-TAACTATCCAAAT-----GTAGTTTAAAATATTCATCTTTCAAAATCAAAAGGTTCTATTGAACCCTTTGGAGA----GTTTAATCATATTCAGGGTGTCAATCT--------------------------------------------------------------------ACGGATAGTTCTGCATTATATTTCGAGAAACAAATTAAGTTC---------------------------------------------------------CA----------------------CTTTTTATTCCTGATTGGTTTAATTTGAATGAAAC--------------AACTGACATTTGCTTTCTAAAAGCCAATGATAGGTCTGCTAGGAGGCGCGGCCCCACTTCTTTAAAC---AATTTACACCCATGCAATC-ATTC-----AGAGCAGACGAGCTTTCAAAG-------------TAACATCCTCTC--------TGAATGGTCCAAGAAATGATAAC---------ATTTCTCTTTTGACCAATAGAAAGCTATTTCTCATG----------------------------------------------------AAATCGCCAT-----------------------TTCTATTCCCTCCCTCATTCAAGCTTTGAATTCATCTGGG----------------------------------------CCAAAATTTCC---CATCCCTTTATTTCTAAGATTATGAAAAAATGTAT--------------ATTGATAATATATTTG--------------------------------GAGTTTTGGAGA---TATTTTTTACTCCG-CCCCATGATTGTGCTCGTAATATTTCGTATTGTGTTGTGTACTAGTAAAACCAGTTTAGACAAA--ATATGTATATGTTTAAGTTACTATT----TATTACTTTGTATGGTGTCA--------AGAAACTGTTTTATATAAATCATCAGAAAAAAAAGACGAGGAGTTTTGTCTGAAGAATGCTGAGTTACATGGTTATAAATGGACACACGTACA-AAGCATGCAAAGTATTGAACTGCTTCTACTTGCTAACTTCATTTTCCCCATCAGCGGCCAAAA------------------------------------------------------------------------------------------------------------------------------------------------------------------------------------------------------------------------------------------------------------------------------------------------------------------------------------------------------------------------------------------------------------------------------------------------------------------------------------------------------------------------------------------------------------------------------------------------------------------------------------------------------------------------------------------------------------------------------------------------------------------------------------------------------------------------------------------------------------------------------------------------------------------------------------------------------------------------------------------------------------------------------------------------------------------------------------------------------------------------------------------------------------------------------------------------------------------------------------------------------------------------------------------------------------------------------------------------------------------------------------------------------------------------------------------------------------------------------------------------------------------------------------------------------------------------------------------------------------------------------------------------------------------------------------------------------------------------------------------------------------------------------------------------------------------------------------------------------------------------------------------------------------------------------------------------------------------------------------------------------------------------------------------------------------------------------------------------------------------------------------------------------------------------------------------------------------------------------------------------------------------------------------------------------------------------------------------------------------------------------------------------------------------------------------------------------------------------------------------------------------------------------------------------------------------------------------------------------------------------------------------------------------------------------------------------------------------------------------------------------------------------------------------------------------------------------------------------------------------------------------------------------------------------------------------------------------------------------------------------------------------------------------------------------------------------------------------------------------------------------------------------------------------------------------------------------------------------------------------------------------------------------------------------------------------------------------------------------------------------------------------------------------------------------------------------------------------------------------------------------------------------------------------------------------------------------------------------------------------------------------------------------------------------AAAAAAAAAAAAAAAAAAAAAAAAAAAAAAGT
>m64324e_210723_061931_135465163_ccs
GGGG---------------------------------------------------------------------------------------------------------------------------------------------------------------------------------------------------------------------------------------------------------------------------------------------------------------------------------------------------------------------------------------ATCATC-------AGTGAAGTTTTGTTGATAAAACTGGACTGGACCCGACTGGTGAAATTTATATCCGAACCCCGCAGGAACGCAGTGGGTCGGGCTTGATTTGT--TCCGTCCGTCCGGTCCGC----AACGGCTACTTCAAGTACCAAT-ATACCGCGGTGATCTTA------CAGACGGAATGTCAGTGAGCCCGAA---ACATTCTACTCCGTTTTCTGTTACCGATATACTGAGTCCACTGGAAGAAAGCTATCGCAAGTCTATGCTTGAAGCCGCCGCCAGT---GCAGCAGCAGCGGCTAACTATCATCACCACTCCCCTCATAGCATGCAATCATCGTACCGGTCTTCTAGCCAACAGTCGATGCAAGCTAGCGCCATGAATGTCCCCGTGAGTAACCCGTATCATATGCACGTACCGCAGCTATCTCACCCGCCACTCGGAACCACGTACTGCAATGGTAGCGTCGGGGAGTTATCGCACTATCAGGATCACGTACGCCCGTCAGCGGCTAGTTGGTATGGAGGCAGCCCGGATCCAAGATT-TTCTAGTACGTAT------------------------------------------------------------------------------------------------GGCTCCGTCGGAGGTGACCTCATGACCAAGCCAATGCTGCCGACAACACAACGTCGCAAACGTCGGGT-----GCTGTTCT-CCAAGCGCAAGTCTA-------------------CGAGCTGGAACGTCGGTTCAAGCAGCAGAAGTATCTGTCGGCACCGGAAC------GGG---A---ACACCTGGCCAGTTTG----------------------ATCAACTTGACGCCGAC---GCAAGTGAAGATTTGGTTC-----CAGAATCATCGGTACAAGATGA---AGAGACAGGCA--------AAGGAGAAGAACATGTC-----GGACAATAACAATTTGTGTCATACGTCGCCTAGGCGGGTTGCAGTGCC--GGTTTTGGTGAAAGATGGCAAGCCGTGCAACGGGGGAA--ATAACGGCAACGCTGGTAAC------GATAGCTCATCCCCGCAGCTT-GGGATACGGTAGAGACAAACTC-----TGCGAATGAGC---AAAGTG----CGACGATTCCAACTCAG-CAACAAGCAGC-------------CCCAACGCATCAAGCGGCCACGTCGGTACAGCAACAG----------GCGGCGGCTCAGGTG-GTGAAAGCCCCGCCGGTGAACAC----TCAGACGCCTTGTAGTCAGCAACAGGTAGCGGGCGAAACACTGACAATGAGCCCATCAC-CGCC------------------------------------CGCCCCTCACCACCCGCACCAGCAGCATCCACACCACCAAGGTAACCCTCAC----------ATGAACGCTTATGCGATGAACGGGAGTGGTGT-------------GAA-------------------------------CATGTCGAGCGCGTCACCGTTCTTACTGCACGGTAGG----------------ACTTGGTGACAATGAACGCGGGTTCAAAATC--GCCTAGA------------------------GGGCTGTTTCACGGAAGGGTTATGATGGGGGAAAATCCCATAGAAATCAATGGTAAGAT--CGATCGTA---------------ACCCGTTTGTGAAACAGCCCCCAGCTCTG-CCCGCCAA-GGAAAAGGGCAGTATCTGTAGTTTGAAATCAAGAGGCAA-ATACATCGTTTTACCTTTGGGAGA--------TTTTGG------------------------------------------------------------------------------------------------------------------------------------------------------------------------------------------------------------------------ATGA----GCAGACGACCAA--TGCTCTCCGTGGCATGTTTTATTGCAATATCTTACCCAAAAAGAGTAAGACGCAAATTTATTTA----------------------CCTCTTAGTTGAGCAGCCCAT---CAAGCAGG------CGAC-TTTGTGCAGACCATTTTGAG-CAGGCTGTATATCAGTGC----TCTCCTGCAATTTCTGCTACTCA--------AATTAT---AGGTAGATGCGATCATTT--------TATTTGCACGAT-AAAAAGTTAAAACTTC-AAATA-AAGGTCATATCTACTGC------------------GTCATTCT---------------ATAACAGA--------------TACTGG---TTTTTTCTTCGGAAGGACTTGGCTA--AC-TTCG-GACTTTTTTGAAACCCTCCGTATTTGGTGCCATAT-GCCTGTATACAACAGACTATGAACA--TGACTT--TATGGACATG---------CATGAAC--TAAGGCAGAAATTATG---CCAAACTTTTTTGTGTCACTCTGTTAAACTCTAGAAACGATGTGC-------TTGTGGCGCAAGAAAA--CACCGTG-AGACAAAAACTAATGTCTTGAACTTTGATGGT--------GTGAATTGGCTTTTAAAGTCAT--TACT-GGTTGCCATGGTAACCCAAGATGAAATCTTAA--GGAATTGAG-AAACT-TTCAGACCGACACTATACAGGAACTTA-TTTGTACATATTTG---------------TTAT-----ACTTG-----------AGGAAGTTTAAGGTCTGAAAGTT--------TATGAT-TAAACCA-----------------------------------------------------------------------------------------------------------------------------------------------------------------------------------------------------------------------------------------------------------------------------------------------------------------------------------------------------------------------------------------------------AGAGGCTG--------TCTATTGCA--TTATTGCAACATTT---------GTTATAAAAAG---------ATGTATTTTGTACTCTTAGAAATAAGGGGAAGG--TACCAAAAGTCCTGGATGTGAAGGATGAATGTGAATATTA-------GGCCCTACTTTTAAAATTCCAACAAATTT---------------GACGCACATAAGAACAAGAACTGTT----ATAGTAGGCCTATTATGAGAAATGCACATTGC-TCTCTTTAGAGTTAATTCTTACTG--------TAGTTCTCAGACTC-ATGCATGCAGAATGG-TAACTATCCAAAT-----GTAGTTTAAAATATTCATCTTTCAAAATCAAAAGGTTCTATTGAACCCTTTGGAGA----GTTTAATCATATTCAGGGTGTCAATCT--------------------------------------------------------------------ACGGATAGTTCTGCATTATATTTCGAGAAACAAATTAAGTTC---------------------------------------------------------CA----------------------CTTTTTATTCCTGATTGGTTTAATTTGAATGAAAC--------------AACTGACATTTGCTTTCTAAAAGCCAATGATAGGTCTGCTAGGAGGCGCGGCCCCACTTCTTTAAAC---AATTTACACCCATGCAATC-ATTC-----AGAGCAGACGAGCTTTCAAAG-------------TAACATCCTCTC--------TGAATGGTCCAAGAAATGATAAC---------ATTTCTCTTTTGACCAATAGAAAGCTATTTCTCATG----------------------------------------------------AAATCGCCAT-----------------------TTCTATTCCCTCCCTCATTCAAGCTTTGAATTCATCTGGG----------------------------------------CCAAAATTTCC---CATCCCTTTATTTCTAAGATTATGAAAAAATGTAT--------------ATTGATAATATATTTG--------------------------------GAGTTTTGGAGA---TATTTTTTACTCCG-CCCCATGATTGTGCTCGTAATATTTCGTATTGTGTTGTGTACTAGTAAAACCAGTTTAGACAAA--ATATGTATATGTTTAAGTTACTATT----TATTACTTTGTATGGTGTCA--------AGAAACTGTTTTATATAAATCATC-------------------------------------------------------------------------------------------------------------------------------------------------------------------------------------------------------------------------------------------------------------------------------------------------------------------------------------------------------------------------------------------------------------------------------------------------------------------------------------------------------------------------------------------------------------------------------------------------------------------------------------------------------------------------------------------------------------------------------------------------------------------------------------------------------------------------------------------------------------------------------------------------------------------------------------------------------------------------------------------------------------------------------------------------------------------------------------------------------------------------------------------------------------------------------------------------------------------------------------------------------------------------------------------------------------------------------------------------------------------------------------------------------------------------------------------------------------------------------------------------------------------------------------------------------------------------------------------------------------------------------------------------------------------------------------------------------------------------------------------------------------------------------------------------------------------------------------------------------------------------------------------------------------------------------------------------------------------------------------------------------------------------------------------------------------------------------------------------------------------------------------------------------------------------------------------------------------------------------------------------------------------------------------------------------------------------------------------------------------------------------------------------------------------------------------------------------------------------------------------------------------------------------------------------------------------------------------------------------------------------------------------------------------------------------------------------------------------------------------------------------------------------------------------------------------------------------------------------------------------------------------------------------------------------------------------------------------------------------------------------------------------------------------------------------------------------------------------------------------------------------------------------------------------------------------------------------------------------------------------------------------------------------------------------------------------------------------------------------------------------------------------------------------------------------------------------------------------------------------------------------------------------------------------------------------------------------------------------------------------------------------------------------------------------------------------------------------------------------------------------------------------------------------------------------------AGAAAAAAAAAAAAAAAAAAAAAAAAAAAAGT
>m64324e_210730_090324_132580765_ccs
-GGG------------------------------------------------------------------------------------------------------------------------------------------------------------------------------------------------------------------------------------------------------------------------------------------------------------------------------------------------ACAGGATTAGTGTTACACCGTGAAGTCAT---CACCACCATCATCATCATCTAGTGAAGTTTTGTTGTTAAAACTGGACTGAACCCAACTGGTGAAATTTATATCCGAACCCCGCAGGAACGCAGTGGGTCGGGCTTGGTTGC-------TCCGTCCGGTCCGCACACAACGGCTACTTCACGTATCAACAATACCGCGGTGATCTTA-----CAAGACGGAATGTCAGTGAGTCCGAA---ACATTCTACTCCGTTTTCTGTTACTGATATACTGAGTCCACTGGAAGAAAGCTATCGCAGGTCTATGCTCGAAGTCGCCGCTAGT---GCAGCAGCAGCGGCTAACTATCATCATCACTCGCCACATAGCATGCAATCATCGTACCGTTCTACCACGCAACAGTCGATGCAAGCTAGCGCCATGAATGTGCCCGTCAGTAACCCGTATCATATGCACGTACCGCAGCTATCTCATCCGCCGCTCGGCACCACGTATTGCAACGGCAGCGTCGGGGAGTTGTCCCATTACCAGGATCATGTACGCCCGTCAGCGGCTAACTGGTATGGAGGTGGTGCGGATCCGAGATT-TTCAA---------TATCGCGACTTATGAACCCGTCGTCGACAATGAATATGAACATGAATATGAATATGAATATGAACATGCAAATGAATATGAACATGTCTTCTTTAGGCTCCGTCGGAGGTGACCTCATGACCAAGCCAATGCTGCCGACAACACAACGTCGCAAACGTCGGGT-----GCTGTTCTCCCAGGCGCAAGTCTA-------------------CGAGCTGGAACGTCGGTTCAAGCAGCAGAAGTATCTGTCGGCACCGGAAC------GGG---A---ACACCTGGCCAGTCTG----------------------ATCAACCTGACGCCGAC---GCAAGTGAAAATCTGGTTC-----CAGAATCATCGGTACAAGATGA---AGAGACAAGCG--------AAGGAGAAGAACATGTC-----AGACAATAACAATTTATGTCATACGTCGCCTAGGCGGGTTGCAGTGCC--GGTTTTGGTGAAGGATGGTAAGCCGTGCAACGGGGGAA--ATAACGGCAACGCTGGTAAC------GATAGCTCATCCCCGCAACTTGGGGATACGGTAAAGACGAACTC-----TGCGAATGAGC---AAAGTG----CGACGATTCCAACTCAG-CAACAAGCAGC-------------CCCAACGCATCAAGCGGCAACGTCGGTACAGCAGCAG----------GCGACGGCACAGGTG-GTGAAAGCCCCGCCGGTGAACAC----TCAGACGCCTTGTAGTCAGCAACAGGTAGCGGGCGAAACACTGACAATGAGCCCCTCAC-CGCC------------------------------------CGCCCCTCACCACCCGCACCAGCAGCATCCACACCACCAAGGTAACCCTCAC----------ATGAACGCTTATGCGATGAACGGCAGTGGTGT-------------GAA-------------------------------CATGTCGAGCGCGTCACCGTTCTTACTGCACGGTAGG----------------ACTTGGTGACAATGAACGCGGGTTCAAAATC--GCCTAGG------------------------GGGCTGTTTCACGAAAGGG------------AAAATCCCATAGAAATCAATAGTAAGAT--CGATCGTA---------------ACCCGTTTGTGAAACAGTCCCCAGCTCTGTCCCGCCAA-GGGAAAGGGCAGTATCTGTAGTTTGAATTAAAGAGGCAA-ATACATCGTTCTACCTTGGGGAGA--------TTTTGGAAGTAT------------------------------------------------------------------------------------------------------------------------------------------------------------------------------------------------------------------ATGA----GCAGACAACCAAATTGCTCTCCGTGGCATGTTTTATTGCAATATCTTCCCC---AAGAGTAAGACGTAATTTTACCTC-------------------------------TGAGTTGAGCAT---ATAGCAGA------AGAC-TTTGTGCAGACTCTGTCAC-----------TCTCAGTGC----TCTCCTGCAATTTCTGCTATT--------------------GGTAGATGCGACTCTTT--------TATTTGCACACTAAAAAGTTTGAAACTTC-AAATAAAATGTCGTATCTATTGC------------------ATCATTCT---------------ATAACAGA--------------TACCGC---TTTCTTCCTCGGAAGGACTTAGCTA--AC-TTCG-GACTTTTTTGCAACCCTCCGTATTTGGTGCCAAAA--------TACCGCAGACTATGAACA--TGACTTTATATGGACATG---------CATGAAC--TAAGGCAGAAA-TATG---CCCAAC-TTTTTGTGTCACTCTGTTTAACTCTAGAAACAATGGTT--------CGTGGCGCAAGAAAA--CACCGTG-AGACAAAAACTAATGTCTTGAACATTGATGGT--------GTGAATTGACTTTTTAAGTCAT--TACT-GGTTGCCATGGTAACCCAAGATGAAATCTTAA--GGAATTGAG-ATACT-TTCAGACTGACAC--TACAGGAACTTA-TTTGTACATATTTG---------------TTATATGGCACTTGCACGGTAGGTCAATAGGTCAAAAGAGCTAAATTTAGCTCACATAGCAT-GAAATCAGTCAGGTGTGGTGGGGGACAAAC------------------------------------------------------------------------------------------------------------------------------------------------------------------------------------------------------------------------------------------------------------------------------------------------------------------------------------------------------------------------------AAAGCCTA--------CTCAGCCCAATTTTGTGTGGAGTTTCAATGGGAGGTCGTAACAAG---------------------CTGTTAAAAAT-------------------------------------------------------------------------------------------------------------------------------------------------------------------------------------------------------------------------------------------------------------------------------------------------------------------------------------------------------------------------------------------------------------------------------------------------------------------------------------------------------------------------------------------------------------------------------------------------------------------------------------------------------------------------------------------------------------------------------------------------------------------------------------------------------------------------------------------------------------------------------------------------------------------------------------------------------------------------------------------------------------CATCTC-------------------AGAAATA---------------------------------------------------------------------------------------------------------------------------------------------------------------------------------------------------------------------------------------------------------------------------------------------------------------------------------------------------------------------------------------------------------------------------------------------------------------------------------------------------------------------------------------------------------------------------------------------------------------------------------------------------------------------------------------------------------------------------------------------------------------------------------------------------------------------------------------------------------------------------------------------------------------------------------------------------------------------------------------------------------------------------------------------------------------------------------------------------------------------------------------------------------------------------------------------------------------------------------------------------------------------------------------------------------------------------------------------------------------------------------------------------------------------------------------------------------------------------------------------------------------------------------------------------------------------------------------------------------------------------------------------------------------------------------------------------------------------------------------------------------------------------------------------------------------------------------------------------------------------------------------------------------------------------------------------------------------------------------------------------------------------------------------------------------------------------------------------------------------------------------------------------------------------------------------------------------------------------------------------------------------------------------------------------------------------------------------------------------------------------------------------------------------------------------------------------------------------------------------------------------------------------------------------------------------------------------------------------------------------------------------------------------------------------------------------------------------------------------------------------------------------------------------------------------------------------------------------------------------------------------------------------------------------------------------------------------------------------------------------------------------------------------------------------------------------------------------------------------------------------------------------------------------------------------------------------------------------------------------------------------------------------------------------------------------------------------------------------------------------------------------------------------------------------------------------------------------------------------------------------------------------------------------------------------------------------------------------------------------------------------------------------------------------------------------------------------------------------------------------------------------------------------------------------------------------------------------------------------------------------------------------------------------------------------------------------------------------------------------------------------------------------------------------------------------AAAAAAAAAAAAAAAAAAAAAAAAAAAAAAGT
>m64324e_210724_123108_2687528_ccs
-GGG-----------------------------------------------------------------------------------------------------------------------------------------------------------------------------------------------------------------------------------------------------------------------------------------------------------------------------------------------------------------------------------------------------------------------------------------------------------------------------------------------------------------------------------------------------------------------------------------------------------------------------------GAGTCCACTGGAAGAAAGCTACAGGAAGTCTATGCTTGAAGCCGCGGCTAGT---GCAGCTACAGCGGCGAACTATCATCATCACACTCCTCATAGTATGCAATCATCGTATCGGTCTTCAACGCAACAGTCGATGCAAGCCTCCGCCATGAATGTCCCCGTAAGCAACCCGTACCATATGCACGTACCGCAGCTATCTCACCCTCCACTCGGAACCACGTATTGTAACGGTAGCGTCGGGGAGTTATCGCACTACCAGGATCATGTACGCCCGTCAGCAGCTAGTTGGTATGGCGCTAACCCGGATCCGAGATT-CTCAAGTACGTACGTATCACGCCTAATGAATCCATCCTCGACAATGAATATGAATATGAACATGAATATGAACATGAACATGCAAATGAACATGAACATGTCTTCTTTAGGCGGTGTCGGAGGCGACCTCATGACCAAGCCAATGCTGCCGACGATACAGCGTCGCAAACGTCGGGT-----GCTGTTCTCCCAGGCGCAAGTCTA-------------------CGAACTGGAACGCCGGTTCAAGCAGCAGAAGTACCTGTCGGCACCAGAAC------GGG---A---ACACCTGGCCAGTTTG----------------------ATTAATCTTACCCCGAC---GCAAGTGAAGATATGGTTT-----CAGAATCATCGATACAAGATGA---AGAGACAGGCG--------AGGGAGAAGAACATGTC-----GGATAATAACAATTTGTGCCATACGTCGCCTAGGCG-GTTGCAGTGCC--GGTTTTGGTGAAAGATGGCAAGCCATGCAACGGGGGAA--ATAACGTCAACGCTGGTAACCATGGAGATAGCTCATCTCCGCAGCTTGGGGATACCGTAGAGACCAACTC-----CGCGAATGAAC---AAAGTG----CTACCATTCCAACTCAG-CAGCAAGCAGC-------------GCCGACGCATCAAGCGGCTACGTCGGTGCAACAGCAGCAG----CAGACGGCGGCCCAGGTG-GTGAAAGCCCAACCGGTGAACAC----TCAGACGCCTTGTAGTCAGCAGCAGGTAGCGGGTGAAACACTTACAATGAGCCCCTCAC-CGCC------------------------------------CGCCCCTCACCACCCG---------CACCCACACCACCAAGGTAACCCTCAC----------ATGAACGCTTATGCGATGAACGGGAGTGGTGT-------------GAA-------------------------------CATGTCGAGCGCGTCACCGTTCTTACTCCACGGTAGG----------------ACTTGGTGACAATGAACGCGGGTTCAAAATC--GCCTAGG------------------------AGGCAGTTTTACAGAAGGGTTATGAT--GGAAAAATCCCATAGAAATCAATGGCAAGAT--TGATCGTA---------------ACCCTATTGTGAAACAACCCCCAGCTCTGTCCCGCCAA-GGAAAAATGCAGTTTCTGTAGTTTGAATTATAGAGGTACTATACAGCGTTCTACCTTGGGAGAT--------TTTCGGAAGTAATGAGCAGCAGTGGCGACGCCAGAAAAAATTTTCA-GGGGGGCAAAGAGGGGGCAGAGCCTCCGACTGGGGGGGGCATTTTCACCTAATTTTGGCTAAAAAGTGACTTTTTTACCCCTTTTTTCCCAAATTCGGGGGGGGGGGGGCAATTGGGGTGCAGAGCTTCCGACCGGGGGCATTTCCCCCATGCCCCCCCCGTAGCGCCGCCACTGATGA----GCAGACGACCAA--TGCTCTCCGTGGCATGTTTTATTGCAATATC-TACCC---AAGAGTAAGACTCAAATTTACCCC-----------------------------ATTGAGAAGATCAT---CTAGCAGAT-CATAAGGC-TTTGTGCAGACAATTTCGAG-CAGACT---ATCCACTGC----TCTCCTGCCA-TTCTGCAGCTCA--------AATTAT---TGGTAGATGCGACCATTT--------TATTTGCACGCT-GAAAGTTTAAAACTTCAAAATAAAAGGTTGTATCTACTGC------------------ATCACTC-------------------ACAGA--------------TACTGC--TAGTTTTCCTCGGAAGGACATAGCTA--AC-ATCG-GACTTTTTTGAAACCCTCCGTATT-GGCGCCAAAAGAACTGTATACAACAGAC-ATGAACA--TGACTT--TATGGAAATG---------CATGAAC--TAAGGCAGAAA-TATG---CCAAACTTCTTTGTGTCGCCCGGTTAAACTCTAGAAACAATGTTA--------CATGGGGCAAAACAT--CACCATG-AGACAAAAACTAATGTCTTGAACTTTGATGGT--------GTGGATTGGCTTT--AAGTCAT--TACT-GGTTGCCATGGTAACCCGAGAAGAAATCTTAA--GGAATTGAG-AAACT-TTCAGACTGACAC--TACAAGAACTTA-TTTGTACATATTTG---------------TTAT-----ACTTG-----------AAGAAGTCGAAGGTCTGAAAGTT--------TATGATGGAAACCA-----------------------------------------------------------------------------------------------------------------------------------------------------------------------------------------------------------------------------------------------------------------------------------------------------------------------------------------------------------------------------------------------------AGAGGCTG--------TTTATTGCA--TATTTGCGAAATTT---------GTTATAAAAAAAGATGTATTTTGTATTTTGTACTCTTAGAAATAAAGGGAAGG--TACCAAGAGTCCCGGATGTGAAGGAGTTTGAACCGTAT--------AGGCTCTACTTTGAAAATTCGAACAAATT---ACTTTGGAACATAGGCCTACATTTTGTGAAGTTTAATTAAACATGGTTAGCGCGCGGTTGATTGATATTATTTT-GCTCTCAAACAAGATCTTACGATGCAGAATAACTTGTAATAGGCCT-ATGCATA---------TAGTTCTCCAAAC-----ATGGTTGGAAAGGACCATCTTTCCAAATCAAACGGTTCTAT----CCCTTTGGAGA----ATTTGATTAACTTCAGCTTGTCAAATT------------------------------------------------------------------------ATGGTTCTGCATGGTATTTCTAGAAACAAAATTAAGTT---------------------------------------------------------CCACATTGGGCAT----------------TATTTCTGATTGGCT--GTTTGAGTGA-----------------AACTGGTGTTTGTATA-----AACCAATTAT-----------------------AATATTTCATTTGAACATTGTACTCCCAAACTTTC----------AGAGCAGATGACTTTTCTAAG-----------TATAACAACCTCTC--------TGAATGGTCCAAGAAATAATAAC---------ATTTCCCTTTCGACCAATAGGAAGCTAATTCTCATG------------AATCCTCTTTCG---------------TAACATCAGCATCTAATCGCCAT-----------------------TTTCAT----TCGCTCATTTAAACTTTGAATTCATCTGGA----------------------------------------TCAAAACTATTTGACATCCCTTTATTTCTAAGATTATG-AAAAATGTAT--------------ATTGATAATATATTTG--------------------------------GAGTTTTGGAGA---TATGTTTTACTCCA-CCCCATGACTGTGTTCGTAATATTTCGTAATGTGTTGTGTACTAGTAAAACCAGTTTAGACAAA--AGATGTATATGTTTAAGTTACTATT----TATTATTTTGTATGGTGTCGA---TATAAGAAACTGTTTTATATAATTATC---AGAAAGAATAAGAGGAGTTTTGTCTGAAGAATGCTGCGTTACCATGGT-------TACATAGATTGATGAACACACAAAGTATCGAAATGCTTCTACTTGCT----TCAGTTTCCCCATCAGCAGCCAAAAAAATCTCGAAATTTACAGTATTTTTGACCCGGGATTATTGATTCACGATCGAGACGAAAGCATGCAAAGCATCATTATATATTTTGCCCGGATATTTTGACATAATTTGTTGTGGTGTGGTAAAAATATTGTTCAATTTGTTGCAATTTTGTATTTTCATCAATAAACTTCTAAATAAGGCCAAGTTTTGTTCAGGGTGCACAAAAATGCAAGTGAAAGATAAACGGTAAAGCCTTACTGCTGTGTTCTCGGTATAAAAACGGGTGAAAGATAACTCACTTCATCAGAACATGCATCTATTTTCTATTTAGCTACTCTGAGTTGCTGTTATACATGTTAAATGTGATCTTGTGGGGACACTGTTAGAAGAAGTGGGCAGTGTAAGAATTAAAATACTTAAAAGCTGTTTTGTGAGACATCCAAAATATTGCCAGTATTGCTCAAAAGGGTCATTTTCTTACACTACCCCTTCATCTAAAACAATGTCCCTTTTGTTATGGATGTTTTGGGGGTGGAATCAGGTATAATATGATACTCTTTATAATAGATACTGTAACTGTTACAGAAGCTCAAAACGGTTAATTTTTGTAATTATTATTGTCGACGTGATATGAATGAGAGGGACGTTGTTATCTGGGAAGGGGGCGGTGTAATGGATAATTGCAGTACTGTTGAAATGCAAAGTTTGAAAATTGCATGGTTCTGATTATAAGTTTGAAATAATAACTACAAACTTTTGTTACCATTTGCATAATAGCGCTGTGTTTTAAGGGGTATAGGCCTATAATTTGCTCTGTCATATCAATGATTCTGTCATCAATTATTTTTGCATCTAATCAAGATCATTATATTTTGACATGTTATTGGGAAGTAATGTGTAGACCTATATTTCAGTTTTTCATTGTAAAAGTTGCATCACATTACAATGCCATGTATAGAGATCATTATTATGGTGGGACTAGTTCGACCACAGATTTGGTTTGACCAAATCTCTAAAATTTCC-----------------------------------------------------------------------------------------------------------------------------------------------------------------------------------------------------------------------------------------------------------------------------------------------------------------------------------------------------------------------------------------------------------------------------------------------------------------------------------------------------------------------------------------------------------------------------------------------------------------------------------------------------------------------------------------------------------------------------------------------------------------------------------------------------------------------------------------------------------------------------------------------------------------------------------------------------------------------------------------------------------------------------------------------------------------------------------------------------------------------------------------------------------------------------------------------------------------------------------------------------------------------------------------------------------------------------------------------------------------------------------------------------------------------------------------------------------------------------------------------------------------------------------------------------------------------------------------------------------------------------------------------------------------------------------------------------------------------------------------------------------------------------------------------------------------------------------------------------------------------------------------------------------------------------------------------------------------------------------------------------------------------------------------------------------------------------------------------------------------------------------------------------------------------------------------------------------------------------------------------------------------------------------------------------------------------------------------------------------------------------------------------------------------------------------------------------------------------------------------------------------------------------------------------------------------------------------------------------------------------------ACCAAAAAAAAAAAAAAAAAAAAAAAAAAAGT
>m64324e_210727_205307_22743866_ccs
-GGGAGATACTGCTGAGCTGAAGAGGGAGAGGAGGAAAGGCTTACCAGCTACCCAATCTGAGTCCCTACCAACCAGCAACAAATGCC--CTCACTGTGATAGGATTTGCGGCTCCAGGATTGGGCTCATCAGTCATCTGAAAACCCACAATAGATAATTGGTCTCCTTTATGCATTGGAATGATCTTACTCGGTAACGAGTGATAGCTGATGATGATGATGATCATTAGCAGTGTAATTCCATGCAGGGCAAAAGCCTAAATAGACCCTTATACACGTACGTGATAAACACAGGGGGACTTGTACAGTGGGTTGGACCACCA-TTACCCATCCATCTAGTACAGGATTAGTGTTACACCGCGAAGTCAT---CACCATCATCATC---ATCTAGTGAAGTTTTGTTGATAAAACTGGACTGAACCCGACTGGTGAAATTTATATCCGCACCCCGCAGGAACGCAGAGGGTCGGGCTTGATTGT-------TCCGTCCGGTCCGC-----ACGGCTACTTCAAGTACCAAT-ATACCGCGGTGATCTTA------CAGACGGAATGTCAGTGAGTCCGAA---ACATTCTACTCCGTTTAGTGTTACTGATATACTGAGTCCACTGGAAGAGAGCTATCGCAAGTCTATGCTTGAAGCCGCCGCAAGT---GCAGCAGCAGCGGCTAACTATCATCACCATTCGCCACATAGCATGCAATCATCGTACCGTTCTACTACGCAACAGTCGATGCAAGCCAGCGCCATGAATGTCCCCGTGAGTAACCCGTACCATATGCACGTACCGCAGCTATCTCACCCGCCTCTTGGAACCACGTATTGCAACGGCAGCGTCGGGGAGTTACCGCATTATCAGGATCACGTACGCCCGTCAGCGGCTAGCTGGTATGGAGGCAGCCCGGATCCGAGATT-CTCAAGTACGTAT---------------------------------------------------------------------------GGTATGCATACATTTTTTTGTTGTCTCTCTAAAATTTGCCTTAAAATCACGC-----TTTTCGACTTT----CGTGTTAAAATTTAAGAATAAAGTTGATTT-TCAAGTAAAATATGAAAAATCGTG----------AAAATGAAATCACCTCTTATTTGATTAGAAATATCGGCCAATATTGGAATTATTTCAAA---ATGTA---ATGATTAGGTTGTACACGGGCTGTCAACGCGAA-ATAATTTTGACACTGATCAAACAAATTATGAACTTGATTGTTGACA--ATTAACTTTGCACCGTACTC-TGAGTCGTGTGCGTTTGACAGTTCGAAGTGCATGATCATAATCAGAAAACCGGTGTGCACTTTACGTTCCCGGTACACGTTCACGTAGCCGGTTTTACATGCTGTATG--------TACATCAAAAGTATGTTGATCCCTATGTTAATGTTCAGAAATCTTATTTATTCATACATCTTCTAAGTGTTGAATCTATACAATCTAGATCACCAATGCACAGAAAAATGTTTGCTACCTT---------GATGACAATCAACTTTTTACTTAAATTTTAACATGTTTAATGCTGATTGAATTGCGAAAATCACTGATTTTTAACATTCGCTCAAGTACACGGAAGCT-------TTCACACTACATCACGCAAGGCATCATCAG-ACCCGCGCGCCAATACAA-GTTGTCAATGGATCCGCCAAGCGTTGTTGAGAAAAGTTGA---GTTTTCTGAAGAGGTCTTCGCACCTCATCAACTGATCTCAAGACCTGATTATCATCATCATTATCATCATCGATAACGTGATAAGAGATCTTGAGGAAAGGGGGGTCACTTTGAAGTACACCGGGGAAGTACAAGCCTCCTCTTTCCTCCGTCTTCACCCATCTTCAACA-ATTAATGATGTGAATGCACAAGAGGCTCTTGTTATGCTT--AATTTATTACCAAGTATTTTGACACAAAATCTTACCCAAGTTTTTAATTAATT-----------GAATTGAGTTCACTGATTATTATAGCGCTGTTACATAATTTAATAACTGAT---CAGTT--GACTTCCAATGTTTATTTCCTATACTCGCACTTAACACAATTCTAAGAGCCTACTTGTTGA----------CACTCTTTACAGAAAGATCCATAT-TATTATTTACCATGATCTATATTCGGGTTTTAACATTCTTTTAAAATTAATAGGTCA-----------------------------------------------------------------------------------------------------------------------------------------------------------------------------------------------------------ATCACAACACCGTCGGCCAAATTA--------GCCCTGTTGTTTGAGAATAAC----GTAAAATAAGCCAACCCTAAATCAACTTC--------------AAGCGCTTTTTTCTGATTCAACGTTTCGTGTGCTTACAAATGCCTTCGTTTATTTTGCAAGTTATTTGAAACCATACCGCGATTCGATTTCA--ACTTTCCCAATTAACGCGAATCACCTGCATAAATTCT------------CGTGTATTTTTTAAGCATGTTTACACCGT----------GTATTTTAATATAGAATG-CGTGCTTTTTTCTTCCAGTTTGTTTGTGTTATCACTTTTGTTGAATTGAATTAATCACAGGGAAATGTCCTTTTTCACTTC--TGCTGTTCACAGTAAAAGCACTGTATCTGCATTAGAAACATGTT-----CCTTTCATATT-------------ATTATAC-CAGAAAGCCCTCGGGT--TCAACC--CAGGGCAGTGATATTTTT-CATAAGTTTTAGG----AAA--------TCCATCACATTT-TGTTACC------AATTTTCCACGCAATTTTCAGTCTGATTAAGGTCT----TGTTTTGTCAT--ATACAAAGGCTACTTTC--GGGTAGCGATGTTCCTGAAAAGTGTATAGATTTT------CAT--TCTT-ATGCACTTTTGCTCTTGAAAAT---ATCTAAGATATAATTGAACAGACT-AATCAGTTCACTT--CAATTCGGCTCAATTCGTTTACACTTATAGGGAAATCCCTCTTTTT-----GTTAG-----------AGCACCTCAA---TTCCAAAGTT----------------------------------------------------------------------------------------------------------------------------------------------------------------------------------------------------------------------------------------------------------------------------------------------------------------------------------------------------------------------------------------------------------------------------------------------ATTTTG------TACGAAATTCCTTT-----GCTGTAGGAGC--------------------ACCTCTATAATTAAAGGAGTCAAGTAGCAAGTAC----------AACGATGATTAATCAAGTTAAACACCCGGCCCATTCCTTGGAAGTCAACAAATTATTGATTTATGAAGAGGAAGCTA------------ATCCGTTTTTCAAGTGGAGGGCA-TATGTGACATTTCCTGTGCAATTCAATGCTTTTGAGATTTTCTGGTCAAAAATCACCCTTTTTGTAAATAAATA---------TTTTTATTTATGA-----TTTACTTGAAATTATACTATTGTCACAGCAGGAGCGTTGTGATAACTTTCCTGGTATTATTATTAAACAGTGAGACGGTGCGAAAAT------------------------------------------------------------------ACGATACTAACGATGCACAACATTGCATGAC-----------------------------------------------------------------------------------------------------------------------------------------------GACCAACCCTTCTTTATAGGCAGTTTATATT---------------------------------------------------------------------GAACAGATTACGCTCCCACG-----------TGTACGGCTTTCC------GTGTATACGGCTTACGGCATA--------------ACTTTTACTTCGATCGAAATCAATTTAGTGTGTATGCTTTGACTATGATTTGAGCTTTTGAATGTCCCTGAGCATAGTAAAG-----GCATTCACTATGGAAAAGTTTGCCATACATGTTATACCATACCGGTATTTTCGTAATTTCCCCATTTTATATCACT--------------------------------------GCGGTTTCAATTTATATTTTCTTTTTATAAGAACACAGTACATGCAGTATATCTCAGTTGCTAATTGTCATTGTTTACATGTTGTTTTTCCGGACTAGTAGCATGAATACTGGGTTCATTCTTTTTTTCTTTTTACTCGCTCCATA---------TCTTACTTTTGTGGAAACTACTATGTCATAATC-------------------AGGGGTATTTTTGACCAGAATTGTCATGATTTTTGTTTTTATTATGTCATTATCATCATCA------TTGCGCAAGAATACAGAAGAATAGAAAAATGAACACCATTATAATA-----------------------------------------------------------------------------------------------------------------------------------------------------------------------------------------------------------------------------------------------------------------------------------------------------------------------------------------------------------------------------------------------------------------------------------------------------------------------------------------------------------------------------------------------------------------------------------------------------------------------------------------------------------------------------------------------------------------------------------------------------------------------------------------------------------------------------------------------------------------------------------------------------------------------------------------------------------------------------------------------------------------------------------------------------------------------------------------------------------------------------------------------------------------------------------------------------------------------------------------------------------------------------------------------------------------------------------------------------------------------------------------------------------------------------------------------------------------------------------------------------------------------------------------------------------------------------------------------------------------------------------------------------------------------------------------------------------------------------------------------------------------------------------------------------------------------------------------------------------------------------------------------------------------------------------------------------------------------------------------------------------------------------------------------------------------------------------------------------------------------------------------------------------------------------------------------------------------------------------------------------------------------------------------------------------------------------------------------------------------------------------------------------------------------------------------------------------------------------------------------------------------------------------------------------------------------------------------------------------------------------------------------------------------------------------------------------------------------------------------------------------------------------------------------------------------------------------------------------------------------------------------------------------------------------------------------------------------------------------------------------------------------------------------------------------------------------------------------------------------------------------------------------------------------------------------------------------------------------------------------------------------------------------------------------------------------------------------------------------------------------------------------------------------------------------------------------------------------------------------------------------------------------------------------------------------------------------------------------------------------------------------------------------------------------------------------------------------------------------------------------------------------------AAAAAAAAAAAAAAAAAAAAAAAAAAAAAAGT
>m64324e_210727_205307_117967110_ccs
-GGG----------------------------------------------------------------------------------------------------------------------------------------------------------------------------------------------------------------------------------------------------------------------------------------------------------------------------------------------------------------------------------------------------------------------------------------------------ATATCCGAACCCCGCAGGAACGCAGTGGGTCGGGCTTGATTTGT--TCCGTCCGTCCGGTCCGC----AACGGCTACTTCAAGTACCAAT-ATACCGCGGTGATCTTA------CAGACGGAATGTCAGTGAGCCCGAA---ACATTCTACTCCGTTTTCTGTTACCGATATACTGAGTCCACTGGAAGAAAGCTATCGCAAGTCTATGCTTGAAGCCGCCGCCAGT---GCAGCAGCAGCGGCTAACTATCATCACCACTCCCCTCATAGCATGCAATCATCGTACCGGTCTTCTAGCCAACAGTCGATGCAAGCTAGCGCCATGAATGTCCCCGTGAGTAACCCGTATCATATGCACGTACCGCAGCTATCTCACCCGCCACTCGGAACCACGTACTGCAATGGTAGCGTCGGGGAGTTATCGCACTATCAGGATCACGTACGCCCGTCAGCGGCTAGTTGGTATGGAGGCAGCCCGGATCCAAGATT-TTCTA---------TATCACGACTTATGAACCCATCGTCGACAATGAATATGAATATGAACATGAATATGAATATGAACATGCAAATGAATATGAACATGTCTTCTTTAGGCTCCGTCGGAGGTGACCTCATGACCAAGCCAATGCTGCCGACAACACAACGTCGCAAACGTCGGGT-----GTTGTTCTCCCAAGCGCAAGTCTA-------------------CGAGCTGGAACGTCGGTTCAAGCAGCAGAAGTATCTGTCGGCACCGGAAC------GGG---A---ACACCTGGCCAGTTTG----------------------ATCAACTTGACGCCGAC---GCAAGTGAAGATTTGGTTC-----CAGAATCATCGGTACAAGATGA---AGAGACAGGCA--------AAGGAGAAGAACATGTC-----GGACAATAACAATTTGTGTCATACGTCGCCTAGGCGGGTTGCAGTGCC--GGTTTTGGTGAAAGATGGCAAGCCGTGCAACGGGGGAA--ATAACGGCAACGCTGGTAAC------GATAGCTCATCCCCGCAGCTTGGGGATACGGTAGAGACAAACTC-----TGCGAATGAGC---AAAGTG----CGACGATTCCAACTCAG-CAACAAGCAGC-------------CCCAACGCATCAAGCGGCCACGTCGGTACAGCAACAG----------GCGGCGGCTCAGGTG-GTGAAAGCCCCGCCGGTGAACAC----TCAGACGCCTTGTAGTCAGCAACAGGTAGCGGGCGAAACACTGACAATGAGCCCATCAC-CGCC------------------------------------CGCCCCTCACCACCCGCACCAGCAGCATCCACACCACCAAGGTAACCCTCAC----------ATGAACGCTTATGCGATGAACGGGAGTGGTGT-------------GAA-------------------------------CATGTCGAGCGCGTCACCGTTCTTACTGCACGGTAGG----------------ACTTGGTGACAATGAACGCGGGTTCAAAATC--GCCTAGA------------------------GGGCTGTTTCACGGAAGGGTTATGATGGGGGAAAATCCCATAGAAATCAATGGTAAGAT--CGATCGTA---------------ACCCGTTTGTGAAACAGCCCCCAGCTCTG-CCCGCCAA-GGAAAAGGGCAGTATCTATAGTTTGAAATCAAGAGGCAA-ATACATCGTTTTACCTTTGGGAGA--------TTTTGG------------------------------------------------------------------------------------------------------------------------------------------------------------------------------------------------------------------------ATGA----GCAGACGACCAA--TGCTCTCCGTGGCATGTTTTATTGCAATATCTTACCCCAAAAGAGTAAGACGCAAATTTATTTA----------------------CCTCTTAGTTGAGCAGCCCAT---CAAGCAGG------CGAC-TTTGTGCAGACCATTTTGAG-CAGGCTGTATATCAGTGC----TCTCCTGCAATTTCTGCTACTCA--------AATTAT---AGGTAGATGCGATCATTT--------TATTTGCACGATAAAAAGTTTAAAACTTC-AAATAAAAGGTCATATCTACTGC------------------GTCATTCT---------------ATAACAGA--------------TACTG---TTTTTTTCTTCGGAAGGACTTGGCTA--AC-TTCG-GACTTTTTTGAAACCCTCCGTATTTGGTGCCATAT-GCCTGTATACAACAGACTATGAACA--TGACTT--TATGGACATG---------CATGAAC--TAAGGCAGAAATTATG---CCAAACTTTTTTGTGTCACTCTGTTAAACTCTAGAAACGATGTGC-------TTGTGGCGCAAGAAAA--CACCGTG-AGACAAAAACTAATGTCTTGAACTTTGATGGT--------GTGAATTGGCTTTTAAAGTCAT--TACT-GGTTGCCATGGTAACCCAAGATGAAATCTTAA--GGAATTGAG-AAACT-TTCAGACCGACACTATACAGGAACTTA-TTTGTACATATTTG---------------TTAT-----ACTTG-----------AGGAAGTTTAAGGTCTGAAAGTT--------TATGAT-TAAACCA-----------------------------------------------------------------------------------------------------------------------------------------------------------------------------------------------------------------------------------------------------------------------------------------------------------------------------------------------------------------------------------------------------AGAGGCTG--------TCTATTGCA--TTATTGCAACATTT---------GTTATAAAAAG---------ATGTATTTTGTACTCTTAGAAATAAGGGGAAGG--TAGCAAAAGTCCTGGATGTGAAGGATGAATGTGAATATTAGGC--CCGGCCCTACTTTGAAAATTCCAACAAATTT---------------GACGCACATAAGAACAAGAACTGTT----ATAGTAGGCCTATTATGAGAAATGCACATTGC-TCTCTTTAGAGTTAATTCTTACTG--------TAGTTCTCAGACTC-ATGCATGCAGAATGG-TAACTATCCAAAT-----GTAGTTTAAAATATTCATCTTTCAAAATCAAAAGGTTCTATTGAACCCTTTGGAGA----GTTTAATCATATTCAGGGTGTCAATCT--------------------------------------------------------------------ACGGATAGTTCTGCATTATATTTCGAGAAACAAATTAAGTTC---------------------------------------------------------CA----------------------CTTTTTATTCCTGATTGGTTTAATTTGAATGAAAC--------------AACTGACATTTGCTTTCTAAAAGCCAATGATAGGCCTGCTAGGAGGCGCGGCCCCACTTCTTTAAAC---AATTTACACCCATGCAATC-ATTC-----AGAGCAGACGAGCTTTCAAAG-------------TAACATCCTCTC--------TGAATGGTCCAAGAAATGATAAC---------ATTTCTCTTTTGACCAATAGAAAGCTATTTCTCATG----------------------------------------------------AAATCGCCAT-----------------------TTCTATTCCCTCCCTCATTCAAGCTTTGAATTCATCTGGG----------------------------------------CCAAAATTTCC---CATCCCTTTATTTCTAAGATTATGAAAAAATGTAT--------------ATTGATAATATATTTG--------------------------------GAGTTTTGGAGA---TATTTTTTACTCCG-CCCCATGATTGTGCTCGTAATATTTCGTATTGTGTTGTGTACTAGTAAAACCAGTTTAGACAAA--ATATGTATATGTTTAAGTTACTATT----TATTACTTTGTATGGTGTCA--------AGAAACTGTTTTATATAAATCATCA------------------------------------------------------------------------------------------------------------------------------------------------------------------------------------------------------------------------------------------------------------------------------------------------------------------------------------------------------------------------------------------------------------------------------------------------------------------------------------------------------------------------------------------------------------------------------------------------------------------------------------------------------------------------------------------------------------------------------------------------------------------------------------------------------------------------------------------------------------------------------------------------------------------------------------------------------------------------------------------------------------------------------------------------------------------------------------------------------------------------------------------------------------------------------------------------------------------------------------------------------------------------------------------------------------------------------------------------------------------------------------------------------------------------------------------------------------------------------------------------------------------------------------------------------------------------------------------------------------------------------------------------------------------------------------------------------------------------------------------------------------------------------------------------------------------------------------------------------------------------------------------------------------------------------------------------------------------------------------------------------------------------------------------------------------------------------------------------------------------------------------------------------------------------------------------------------------------------------------------------------------------------------------------------------------------------------------------------------------------------------------------------------------------------------------------------------------------------------------------------------------------------------------------------------------------------------------------------------------------------------------------------------------------------------------------------------------------------------------------------------------------------------------------------------------------------------------------------------------------------------------------------------------------------------------------------------------------------------------------------------------------------------------------------------------------------------------------------------------------------------------------------------------------------------------------------------------------------------------------------------------------------------------------------------------------------------------------------------------------------------------------------------------------------------------------------------------------------------------------------------------------------------------------------------------------------------------------------------------------------------------------------------------------------------------------------------------------------------------------------------------------------------------------------------------GAAAAAAAAAAAAAAAAAAAAAAAAAAAAAGT
>m64324e_210729_025200_14812911_ccs
GGGGAGATACTGCTGAGCTGAAGAGGGAGAGGAGGAAAGGCTTACCAGCTACCCAATCTGAGTCCCTACCAACCAGCAACAAATGCCCTCTCACTGTGATAGGATTTGCGGCTCCAGGATTGGGCTCATCAGTCATCTGAAAACCCACAATAGATAATTGGTCTCCTTTATGCATTGGAATGATCTTACTCGGTAACGAGTGATAGCTGATGATGATGATGATCATTAGCAGTGTAATTCCATGCAGGGCAAAAGCCTAAATAGACCCTTATACACGTACGTGATAAACACAGGGGGACTTGTACAGTGGGTTGGACCACCA-TTACCCATCCATCTAGTACAGGATTAGTGTTACACCGCGAAGTCAT---CACCATCATCATC---ATCTAGTGAAGTTTTGTTGATAAAACTGGACTGAACCCGACTGGTGAAATTTATATCCGCACCCCGCAGGAACGCAGAGGGTCGGGCTTGATTGT-------TCCGTCCGGTCCGC-----ACGGCTACTTCAAGTACCAAT-ATACCGCGGTGATCTTA------CAGACGGAATGTCAGTGAGTCCGAA---ACATTCTACTCCGTTTAGTGTTACTGATATACTGAGTCCACTGGAAGAGAGCTATCGCAAGTCTATGCTTGAAGCCGCCGCAAGT---GCAGCAGCAGCGGCTAACTATCATCACCATTCGCCACATAGCATGCAATCATCGTACCGTTCTACTACGCAACAGTCGATGCAAGCCAGCGCCATGAATGTCCCCGTGAGTAACCCGTACCATATGCACGTACCGCAGCTATCTCACCCGCCTCTTGGAACCACGTATTGCAACGGCAGCGTCGGGGAGTTACCGCATTATCAGGATCACGTACGCCCGTCAGCGGCTAGCTGGTATGGAGGCAGCCCGGATCCGAGATT-CTCAAGTACGTAT---------------------------------------------------------------------------GGTATGCATACATTTTTTTGTTGTCTCTCTAAAATTTGCCTTAAAATCACGC-----TTTTCGACTTT----CGTGTTAAAATTTAAGAATAAAGTTGATTT-TCAAGTAAAATATGAAAAATCGTG----------AAAATGAAATCACCTCTTATTTGATTAGAAATATCGGCCAATATTGGAATTATTTCAAA---ATGTA---ATGATTAGGTTGTACACGGGCTGTCAACGCGAAAATAATTTTGACACTGATCAAACAAATTATGAACTTGATTGTTGACA--ATTAACTTTGCACCGTACTC-TGAGTCGTGTGCGTTTGACAGTTCGAAGTGCATGATCATAATCAGAAAACCGGTGTGCACTTTACGTTCCCGGTACACGTTCACGTAGCCGGTTTTACATGCTGTATG--------TACATCAAAAGTATGTTGATCCCTATGTTAATGTTCAGAAATCTTATTTATTCATACATCTTCTAAGTGTTGAATCTATACAATCTAGATCACCAATGCACAGAAAAATGTTTGCTACCTT---------GATGACAATCAACTTTTTACTTAAATTTTAACATGTTTAATGCTGATTGAATTGCGAAAATCACTGATTTTTAACATTCGCTCAAGTACACGGAAGCT-------TTCACACTACATCACGCAAGGCATCATCAG-ACCCGCGCGCCAATACAA-GTTGTCAATGGATCCGCCAAGCGTTGTTGAGAAAAGTTGA---GTTTTCTGAAGAGGTCTTCGCACCTCATCAACTGATCTCAAGACCTGATTATCATCATCATTATCATCATCGATAACGTGATAAGAGATCTTGAGGAAAGGGGGGTCACTTTGAAGTACACCGGGGAAGTACAAGCCTCCTCTTTCCTCCGTCTTCACCCATCTTCAACA-ATTAATGATGTGAATGCACAAGAGGCTCTTGTTATGCTT--AATTTATTACCAAGTATTTTGACACAAAATCTTACCCAAGTTTTTAATTAATT-----------GAATTGAGTTCACTGATTATTATAGCGCTGTTACATAATTTAATAACTGAT---CAGTT--GACTTCCAATGTTTATTTCCTATACTCGCACTTAACACAATTCTAAGAGCCTACTTGTTGA----------CACTCTTTACAGAAAGATCCATAT-TATTATTTACCATGATCTATATTCGGGTTTTAACATTCTTTTAAAATTAATAGGTCA-----------------------------------------------------------------------------------------------------------------------------------------------------------------------------------------------------------ATCACAACACCGTCGGCCAAATTA--------GCCCTGTTGTTTGAGAATAAC----GTAAAATAAGCCAACCCTAAATCAACTTCAAGCG--------------CTTTTTTCTGATTCAACGTTTCGTGTGCTTACAAATGCCTTCGTTTATTTTGCAAGTTATTTGAAACCATACCGCGATTCGATTTCA--ACTTTCCCAATTAACGCGAATCACCTGCATAAATTCT------------CGTGTATTTTTTAAGCATGTTTACACCGT----------GTATTTTAATATAGAATGCGTGCTTTTTTTCTTCCAGTTTGTTTGTGTTATCACTTTTGTTGAATTGAATTAATCACAGGGAAATGTCCTTTTTCACTTC--TGCTGTTCACAGTAAAAGCACTGTATCTGCATTAGAAACATGTT-----CCTTTCATATT-------------ATTATAC-CAGAAAGCCCTCGGGT--TCAACC--CAGGGCAGTGATATTTTT-CATAAGTTTTAGG----AAA--------TCCATCACATTT-TGTTACC------AATTTTCCACGCAATTTTCAGTCTGATTAAGGTCT----TGTTTTGTCAT--ATACAAAGGCTACTTTC--GGGTAGCGATGTTCCTGAAAAGTGTATAGATTTT------CAT--TCTT-ATGCACTTTTGCTCTTGAAAAT---ATCTAAGATATAATTGAACAGACT-AATCAGTTCACTT--CAATTCGGCTCAATTCGTTTACACTTATAGGGAAATCCCTCTTTTT-----GTTAG-----------AGCACCTCAA---TTCCAAAGTT----------------------------------------------------------------------------------------------------------------------------------------------------------------------------------------------------------------------------------------------------------------------------------------------------------------------------------------------------------------------------------------------------------------------------------------------ATTTTG------TACGAAATTCCTTT-----GCTGTAGGAGC--------------------ACCTCTATAATTAAAGGAGTCAAGTAGCAAGTAC----------AACGATGATTAATCAAGTTAAACACCCGGCCCATTCCTTGGAAGTCAACAAATTATTGATTTATGAAGAGGAAGCTA------------ATCCGTTTTTCAAGTGGAGGGCA-TATGTGACATTTCCTGTGCAATTCAATGCTTTTGAGATTTTCTGGTCAAAAATCACCCTTTTTGTAAATAAATA---------TTTTTATTTATGA-----TTTACTTGAAATTATACTATTGTCACAGCAGGAGCGTTGTGATAACTTTCCTGGTATTATTATTAAACAGTGAGACGGTGCGAAAAT------------------------------------------------------------------ACGATACTAACGATGCACAACATTGCATGAC-----------------------------------------------------------------------------------------------------------------------------------------------GACCAACCCTTCTTTATAGGCAGTTTATATT---------------------------------------------------------------------GAACAGATTACGCTCCCACG-----------TGTACGGCTTTCC------GTGTATACGGCTTACGGCATA--------------ACTTTTACTTCGATCGAAATCAATTTAGTGTGTATGCTTTGACTATGATTTGAGCTTTTGAATGTCCCTGAGCATAGTAAAG-----GCATTCACTATGGAAAAGTTTGCCATACATGTTATACCATACCGGTATTTTCGTAATTTCCCCATTTTTATATCACT-------------------------------------GCGGTTTCAATTTATATTTTCTTTTTATAAGAACACAGTACATGCAGTATATCTCAGTTGCTAATTGTCATTGTTTACATGTTGTTTTTCCGGACTAGTAGCATGAATACTGGGTTCATTCTTTTTTTCTTTTTACTCGCTCCATA---------TCTTACTTTTGTGGAAACTACTATGTCATAATC-------------------AGGGGTATTTTTGACCAGAATTGTCATGATTTTTGTTTTTATTATGTCATTATCATCATCA------TTGCGCAAGAATACAGAAGAATAGAAAAATGAACACCATTATAAT------------------------------------------------------------------------------------------------------------------------------------------------------------------------------------------------------------------------------------------------------------------------------------------------------------------------------------------------------------------------------------------------------------------------------------------------------------------------------------------------------------------------------------------------------------------------------------------------------------------------------------------------------------------------------------------------------------------------------------------------------------------------------------------------------------------------------------------------------------------------------------------------------------------------------------------------------------------------------------------------------------------------------------------------------------------------------------------------------------------------------------------------------------------------------------------------------------------------------------------------------------------------------------------------------------------------------------------------------------------------------------------------------------------------------------------------------------------------------------------------------------------------------------------------------------------------------------------------------------------------------------------------------------------------------------------------------------------------------------------------------------------------------------------------------------------------------------------------------------------------------------------------------------------------------------------------------------------------------------------------------------------------------------------------------------------------------------------------------------------------------------------------------------------------------------------------------------------------------------------------------------------------------------------------------------------------------------------------------------------------------------------------------------------------------------------------------------------------------------------------------------------------------------------------------------------------------------------------------------------------------------------------------------------------------------------------------------------------------------------------------------------------------------------------------------------------------------------------------------------------------------------------------------------------------------------------------------------------------------------------------------------------------------------------------------------------------------------------------------------------------------------------------------------------------------------------------------------------------------------------------------------------------------------------------------------------------------------------------------------------------------------------------------------------------------------------------------------------------------------------------------------------------------------------------------------------------------------------------------------------------------------------------------------------------------------------------------------------------------------------------------------------------AAAAAAAAAAAAAAAAAAAAAAAAAAAAAAGT
>m64324e_210729_025200_87819924_ccs
GGGG---------------------------------------------------------------------------------------------------------------------------------------------------------------------ATGCATTGGAATGATCTTACTCGGTAACGAGTGATAGCTGATGATGATGATGATCATTAGCAGTGTAATTCCATGCAGGGCAAAAGCCTAAATAGACCCTTATACACGTACGTGATAAACACAGGGGGACTTGTACAGTGGGTTGGACCACCA-TTACCCATCCATCTAGTACAGGATTAGTGTTACACCGCGAAGTCAT---CACCATCATCATC---ATCTAGTGAAGTTTTGTTGATAAAACTGGACTGAACCCGACTGGTGAAATTTATATCCGCACCCCGCAGGAACGCAGAGGGTCGGGCTTGATTGT-------TCCGTCCGGTCCGC-----ACGGCTACTTCAAGTACCAAT-ATACCGCGGTGATCTTA------CAGACGGAATGTCAGTGAGTCCGAA---ACATTCTACTCCGTTTAGTGTTACTGATATACTGAGTCCACTGGAAGAGAGCTATCGCAAGTCTATGCTTGAAGCCGCCGCAAGT---GCAGCAGCAGCGGCTAACTATCATCACCATTCGCCACATAGCATGCAATCATCGTACCGTTCTACTACGCAACAGTCGATGCAAGCCAGCGCCATGAATGTCCCCGTGAGTAACCCGTACCATATGCACGTACCGCAGCTATCTCACCCGCCTCTTGGAACCACGTATTGCAACGGCAGCGTCGGGGAGTTACCGCATTATCAGGATCACGTACGCCCGTCAGCGGCTAGCTGGTATGGAGGCAGCCCGGATCCGAGATT-CTCAA---------------------------------------------------------------------------------------------------------GCTCCGTCGGAGGCGACCTCATGACCAAGCCAATGCTGCCGACGACACAACGTCGCAAACGTCGGGT-----GCTGTTCTCCCAGGCGCAAGTCTA-------------------CGAGCTGGAACGTCGGTTCAAGCAGCAGAAGTATCTGTCGGCACCGGAAC------GGG---A---GCACCTGGCCAGTCTG----------------------ATCAACCTGACGCCGAC---GCAAGTGAAAATCTGGTTT-----CAGAATCATCGGTACAAGATGA---AGAGGCAGGCG--------AAGGAGAAGAACATGTC-----GGACAATAACAATTTGTGTCACACGTCGCCTAGGCGGGTAGCAGTGCC--GGTTTTGGTGAAAGATGGCAAGCCGTGCAACGGGGGAA--ATAACGGCAACGCTGGTAAC------GATAGCTCATCCCCGCAACTTGGGGATACGGTGGAGACGAACTC-----TGCGAATGAGC---AAAGTG----CGACTATTCCAACTCAG-CAGCAAGCAGC-------------CCCAACGCATCAAGCGGCCACGTCGGTGCAACAGCAGCAG-------ACGGCTGCTCAGGTG-GTGAAAGCCCAGCCGGTGAACAC----TCAGACGCCTTGTAGTCAGCAACAGGTAGCGGGCGAAACACTGACAATGAGCCCATCAC-CGCC------------------------------------CGCCCCTCATCACCCGCACCAGCAGCATCCACACCACCAAGGTAACCCTCAC----------ATGAACGCTTATGCGATGAACGGCAGTGGTGT-------------GAA-------------------------------CATGTCGAGCGCGTCACCGTTCTTACTGCACGGTAGG----------------ACTTGGTGACAATGAACGCGGGTTCAAAATC--GCCTATG------------------------GGGCTGTTTCACGGAAGGGTTATGAT--GGAAATATCCCATAGAAATCAATGGTAAGAT--CGATCGTA---------------ACCCGTTTGTGAAACAGCCCCCAGCTCTGTCCCGCCGA-GGGAAAGAGCAGTATCTGTAGTTTGAAATCAAGAGGCAA-ATACATCGTTCTACCTTTGGGAGA--------TTTTGGAAGAA-------------------------------------------------------------------------------------------------------------------------------------------------------------------------------------------------------------------ATGA----GCAGACGACCAA--TGCTCTCCGTGGCATGTTCTACTACAATGTC-TTCCC---AAGAGTGAAACATAATTCTACCTC--------------------------TTAGTTGAGCACCCCAT---CAAGCAGG------CAAC-TTTGTGCAGACTATTTTGAG-CAGAC----TATCATTGC----TCTTCTGCAATTTCTGCTACTCA--------AATTAT---AGGTAGATGCGACCCTTT--------TATTTGCAAACT-GAAAGTTTGAAACTTC-AAATAAAAGGTTGTACCTACTGA------------------ATCATTCT---------------ATAACAGA--------------TACTGCTTTTTTTTTCCTCGGAAGGACTTGGCTA--AC-TTCG-GAGTTTTTTGAAACCCTCCGTATTTGGTGCCAAAA-GACTGTATTCAACAGACTATGAACA--TGACTT--TATGGACATG---------CATGAAC--TGAGGCAGAAA-TATG---CCCAACTTTTTTGTGTCACTCTGTTAAACTCTAGAAACAATGTGT--------CGTGGCGCAAGAACATGCACCGTG-AGACAAAAACTAATGTCTTGAACTTTGATGGT--------GTGAATTGACTTTTTAAGTCAT--TACT-GGTTGCCATGGTAACCCAAGATGAAATCTTAA--GGAATTGAGAAGACT-TTCAGACTGACAC--TACAGGAACTTA-TTTGTACATATATG---------------TTAT-----ACTTG-----------AAGAAGTTTAAGGTCTGAAAGTT--------TATGAA-GAAACCA-----------------------------------------------------------------------------------------------------------------------------------------------------------------------------------------------------------------------------------------------------------------------------------------------------------------------------------------------------------------------------------------------------CGAGGCTG--------TTTATTGCA--TTATTGCAAAATTT---------GTTATAAAAAG--ATGTATTTTGTATTTTGTACTCTTAGAAATAAAGGGAAGGTG---CCAAAGTCCCGGAGGTGAAGAATGAATGTGAATATTA-------GGCCTAACTTTGAAAATTTGAACACATATT---------------------------TTGAAGTTTCATTAAAATTGTTAGTGAGTGCTTCTAAATTAATATTGC-----TCTATATAGAGTTCTTACTGTCAAAAAA---GTTTTTAGCCCCATGCACA--ATAATA-GTGTTATCCGAACATATTTTAGTTGAAAAGGACCATCTTTCAAAATCAAAAGATTCTATTGAACCCTTTGGAGA----ATTTTATCAACATCGGGTTGTCAAAAT-------------------------------------------------------------------------TTGTTCTGTATTATATTTCTAGAAACACTTT--------------------------------------------------------------------------------TTGGCCATCTTACATTCCTGATTGGTTTGATTTGAGTAA-----------------AACTGACATTTGCACT-----AGCCAATGATAG---------------------TACTTCTTTGAACATTAATTTACACCTAAAACTTT-CT--------GAGCAGACAACTTTTCTAAG-------------GTACATGCACCCTCTCTGAATGCATGGTCCAAGAAATGATTTA---------ATTTCCCTTTTGACCAATTTGAACCTAGTTCTCAAG--------------------AACCATAATTTCGTAACATATCATTCCTCATGTAATCGCCAT-----------------------TTTCAT----TCACTCATTCAAGCTTTGAATGATTTTGGGCCATAACCCCGGG---------------------------TCAAAATTCCT---CGTCCCTTTATTTCTAAGATTATG-AAAAATGTAT--------------ATTGATAATATATTTG--------------------------------GAGTTTTGGAGA---TATTTTTTACTCCG-CCCCATGACTGTGCTCGTAATATTTCGTATTGTGTTGTGTACTAGTAAAACCAGTTTAGACAAA--ATATGTATATGTTTAAGTTACTATT----TATTATTTTGTATGGTGTCAA---TATAAGAAACTGTTTTATATAATTATC---AGAAAAAAGACGAGGAGTTTGGTCTGAAGAATGCTGCTTCACATGGTTATAAATGGGCACACAAAGCTGCATGCA----------AAGTATCGAAATTTGCTAGCTTCATTTTCCCCATCAGCGGCCAAAAAATCCTTAAATTTACAATATTTTTGATTC----------------------------------ACAATCGAGACGAAAGCAACGCATCATTTTATTTGACACAATTGTTGTTATGACGTAAATATATAGTGTTCACTTTGTTGCAATTTTGTATTTTCATCGACAAACTTCTAAATAAGGCCAAGTTATGTTCAGGG-------------------------------------------------------------------------------------------------------------------------------------------------------------------------------------------------------------------------------------------------------------------------------------------------------------------------------------------------------------------------------------------------------------------------------------------------------------------------------------------------------------------------------------------------------------------------------------------------------------------------------------------------------------------------------------------------------------------------------------------------------------------------------------------------------------------------------------------------------------------------------------------------------------------------------------------------------------------------------------------------------------------------------------------------------------------------------------------------------------------------------------------------------------------------------------------------------------------------------------------------------------------------------------------------------------------------------------------------------------------------------------------------------------------------------------------------------------------------------------------------------------------------------------------------------------------------------------------------------------------------------------------------------------------------------------------------------------------------------------------------------------------------------------------------------------------------------------------------------------------------------------------------------------------------------------------------------------------------------------------------------------------------------------------------------------------------------------------------------------------------------------------------------------------------------------------------------------------------------------------------------------------------------------------------------------------------------------------------------------------------------------------------------------------------------------------------------------------------------------------------------------------------------------------------------------------------------------------------------------------------------------------------------------------------------------------------------------------------------------------------------------------------------------------------------------------------------------------------------------------------------------------------------------------------------------------------------------------------------------------------------------------------------------------------------------------------------------------------------------------------------------------------------------------------------------------------------------------------------------------------------------------------------------------------------------------------------------------------------------------------------------------------------------------------------------------------------------------TGCACCAAAAAAAAAAAAAAAAAAAAAAAAGT
>m64324e_210730_090324_160697037_ccs
-GGG---------------------------------------------------------------------------------------------------------------------------------------------------------------------------------------------------------------------------------------AATTCCCTTTAGGGCTATAGCCTAAATGGACCCTTTTACACGTACGTGCTAAACACAGGGGGACTTGTACAGTGGGTTGGCCCACCATTTACCCATCCATCCAGTACAGGATTAGTGTTATACCGTGAAGTCAT---CACTATCATCATC-------AGTGAAGTTTTGTTGATAAAACTGGGCTGGAGCCGACTGGTGAAATTTATATCGGAACCCCGCAGGAACAGAGTGGGTCGGGCTAGATTGT-------TCCGTCCGGTCCGT-----ACGGCTAC-TCAAGTACCCAAAATACCGCAGTGACCATA-------CAGCGGTATGTCAGTGAGTCCAAA---ACATTCAACGCCGTTTTCTGTTACCGATATACTGAGTCCGTTGGAGGAAAGCTATCGCAAGTTTATGCTCGAAGCCGCCGCTAGC---GCAGCAGCAGCGGCTAACTACCATCATCACTCGCCTCATAGCATGCAATCATCGTACCGGTCTACAACGCAACAGTCGATGCAAGCTACCGCCATGAATATCCCCGTGAGTAACCCGTACCATATGCACGTACCTCAGCCATCTCATCCGCCTCTTGGTACCACGTACTGCAACGGCAGCGTAGGGGAGTTATCTCATTACCAGGATCACGTACGCCCGTCAGCGGCTAGTTGGTATGGCGGTAGCCCGGACCCGAGATT-TTCAAGTACGTAT------------------------------------------------------------------------------------------------GGCTCTATCGGAGGCGACCTCATGACCAAGCCAATGCTGCCGACGACTCAACGTCGCAAACGTCGGGT-----GCTGTTCTCCCAGGGGCAAGTCTA-------------------CGAGCTGGAACGTCGGTTCAAGCAGCAGAAGTATCTGTCGGCACCTGAAC------GGG---A---ACACCTGGCTAGTTTG----------------------ATCAACCTGACGCCGAC---GCAAGTGAAGATATGGTTC-----CAGAATTATCGGTATAAGATGA---AGAGGCAGGCT--------AAGGAGAAGAATATGTC-----GGACAATAACAATTTGTGTCATACGTCACCTAGGCGGGTTGCAGTGCC--GGTTTTGGTGAAGGATGGTAAGCCCTGTAATGGAGGAA--ATAACGGTAACGCTGGTAAC------GATAGCTCGTCCCCTCAGCTTGGGGATACGGTGGAGACGAACTC-----CGCGAACGAGC---AAAGTG----CTACTATCCCAACTCAG-CAACAGGCAGC-------------CCCAACGCACCAAGCGGCAACGTCGGTGCAGCAGCAACAA-------ACGGCGGCCCAGGTA-GTGAAAGCCCCGCCGGTGAACAC----TCAGACGCCTTGTAGTCAACAACAGGTAGCGGGCGAAACGCTGACAATGTCCCCATCAC-CGCC------------------------------------CGCTCCGCACCACCCACACCAGCAGCATCCACACCACCAAGGTAACCCTCAC----------ATGAACGCTTATGCGATGAACGGGAGTGGTGT-------------GAA-------------------------------CATGTCGAGCGCGTCACCGTTCTTACTGCACGGTAGG----------------ACTTGGTGACAATGAACGCGGGTTCAAAATC--GCCAAGG------------------------GGGCTGTTTCACGAAAGGGTTATGAT--GGAAAAATCCCATAGAAATCAATGGTAGGATCGCGATCGTA---------------ACCCGTTTGTGAAACAGCACCCAGCTCTGTCCCGCCAA-GGAAAAGAACAGTATCTGTAGTTTTGATTAAAGAGGCAA-GTACATCGTTCTACCTTGGAAGA---------TTTCGGAAGAAGTT----------------------------------------------------------------------------------------------------------------------------------------------------------------------------------------------------------------ATGA----GCAGACAACCAG--TGCTCTCCGTGGCGTATTCTATTGCACTATC-TACCCC--AAGAGTAAGACGCAAATTAACCTCTAAGTTGAGCCTGAGACGACTCGTCTCAGGTTGAGCAGACCAT---CAAGCAGG------CGACTTTTTTGCAGAGAATTTTGAG-CAGACTA--TATCTGTGC----TCTCCTGCAAATTCTGCTACTCA--------AATTAT---TGGTAGATGCGACCATTT--------TATTTGCACACT-GAAAGTTTAGAACTTTAAAATAAAAGGTTGTATCTACAGC------------------ATCATTCT---------------ATAACAGA--------------TACTGT----TTTTTCCTTGGAAGAACATAGCTA--AC-AACG-GACTTTTTTGAAACTCTCCGTATATGGTGCCAAAA-ATCTGTATACAACAGACTATGAACA--TGACTT--TATGGACATG---------CGTAAAC--TAAGGCAGAAC-TATG---CCCAAC-TTTTTGTGTCACTCTGTTTAACTCTAGAAACATTGTGT--------CGTGGCGCAAGAAAA--CACCATG-AGACAAAAACGAATGTCTTGAACTTTGATGGT--------GTGGACTGACTTT--AAGTCAT--TACT-GGTTGCCATGGTAACCCGAGATGAAATCTTAA--GGAGTTGAG-AAACT-TTCAGACTGACAC--TACAGGAACTTA-TTTGTACATATTTG---------------TTAT-----ACTTG-----------AAGAAGTT-AATGTCTGAAAGTT--------TATGAT-GTAACCA-----------------------------------------------------------------------------------------------------------------------------------------------------------------------------------------------------------------------------------------------------------------------------------------------------------------------------------------------------------------------------------------------------TGAGGCTGGCTGTCTATGTATTGCA--TTATTGCAAAATGT---------GTTATATGAAA--------AATGTACTTTGTACTCTTAGAAATGGGGGGAAGGTATACCAAAAGTCCCGGAGGTGAAGAATGAATTTGAACATTAAATCCTAGGGCCTACTTTGAAAATTCGAAGAAATTTCAATATACG-------------------------------------TTTTGAGGGTTCATTAAAAATTGTTAATGA--------TAGTATTGCTCTTACTGTCACAACATTTCTTGGAGACTCAATGCAGA----AGGA-TAGTTATCCAAAA----------------TGACCATCTTTCAAAATCAAAACGTTGTATTGAACCCTTGTGAGA------------------ATTGTATCAAAAT------------------------------------------------------------------------ATGGTTCTGCATTATTTCGAGAAATACAAGTTCCACTT---------------------------------------------------------TT-----------------GGCCATCTTACATTTCTGATTAGTTGAATTTGAATGAAACTGACCAAAGAGATAAACTGACATGTGCTTT-----AGCCAATGGC---------------------ATTACTTCTTTGAAC---ATATTACACGCATAAA--------TGTTCAGAGCAGAAGACTTTTCTTTG----------------CACCCTCTC--------TGAGTGGTCCAAAAAATGATAACATATATATAATTCTTATTTCGACCAATAGGAAGCTAGTTCTCAAG------------AAGTCTCTTTCGTG-----------ATATCAGTCCTCATGTAATCGACAT-------------TAACACAACATTTCAT----TTGCTCATTCAAACTTTGAATTAATCTGGGTCAAAATGTCACATCCTTTTAAACTTTGAACTCATCAAGGTCAAAATATTC---CATCCCTTTGTTTCTAAGAGTATG-AAAAATGTAT--------------ATTGATAATATATTTG--------------------------------GAGTTTGGAGA----TATTTTTTACTCCG-CCACATGACTGTGCTCGTAATATTTCGTTATGTGTTGTGTACTAGTAAAACCAGTTTAGACAAA--AGATGTATATGTTTAAGTTACTATT----TATTATTTTGTATGGTGTCAA---TATAAGAAACTGTTTTATATAATTATCA-------------------------------------------------------------------------------------------------------------------------------------------------------------------------------------------------------------------------------------------------------------------------------------------------------------------------------------------------------------------------------------------------------------------------------------------------------------------------------------------------------------------------------------------------------------------------------------------------------------------------------------------------------------------------------------------------------------------------------------------------------------------------------------------------------------------------------------------------------------------------------------------------------------------------------------------------------------------------------------------------------------------------------------------------------------------------------------------------------------------------------------------------------------------------------------------------------------------------------------------------------------------------------------------------------------------------------------------------------------------------------------------------------------------------------------------------------------------------------------------------------------------------------------------------------------------------------------------------------------------------------------------------------------------------------------------------------------------------------------------------------------------------------------------------------------------------------------------------------------------------------------------------------------------------------------------------------------------------------------------------------------------------------------------------------------------------------------------------------------------------------------------------------------------------------------------------------------------------------------------------------------------------------------------------------------------------------------------------------------------------------------------------------------------------------------------------------------------------------------------------------------------------------------------------------------------------------------------------------------------------------------------------------------------------------------------------------------------------------------------------------------------------------------------------------------------------------------------------------------------------------------------------------------------------------------------------------------------------------------------------------------------------------------------------------------------------------------------------------------------------------------------------------------------------------------------------------------------------------------------------------------------------------------------------------------------------------------------------------------------------------------------------------------------------------------------------------------------------------------------------------------------------------------------------------------------------------------------------------------------------------------------------------------------------------------------------------------------------------------------------------------------------------------------------------------AAAAAAAAAAAAAAAAAAAAAAAAAAAAAAGT
>m64324e_210731_151445_48564520_ccs
-GGA-----------------------------------------------------------------------------------------------------------------------------------------------------------------------------------------------------------------------------------------------------------------------------------------------------------------------------------------------------------------------------------------------------------------------------------------------------------------------------------------------------------------------------------------------ATACCGCGGTGATCTTC-----CAAGACGGAATGTCATTGAGTCCGAA---ACATTCTACTCCGTTTTCTGTTACTGATATACTGAGTCCACTGGAAGAAAGCTATCGCAAGTCTATGCTCGAAGCCGCCGCTAGTGCAGCAGCAGCAGCGGCTAACTATCATCATCACTCGCCCCATAGCATGCAATCATCGTACCGTTCTACCACGCAACAGTCGATGCAAGCTAGCGCCATGAATGTCCCCGTCAGTAACCCGTATCATATGCACGTACCGCAGCTATCTCATCCGCCGCTCGGCACCACGTATTGCAACGGTAGCGTCGGGGAGTTGTC-CATTACCAGGATCATGTACG-CCGTCAGCGGCTAGCTGGTATGGAGGTGGTGCGGATCCGAGATT-TTCAAGTACGTAT------------------------------------------------------------------------------------------------GGCTCCGTCGGAGGTGACCTCATGACCAAGCCAATGCTGCCGACAACACAACGTCGCAAACGTCGGGT-----GTTGTTCTCCCAGGCGCAAGTCTA-------------------CGAGCTGAA-CGTCGGTTCAAGCAGCAGAAGTATCTGTCGGCACCGGAAC------GGG---A---ACACCTGGCCAGTCTG----------------------ATCAACCTGACGCCGAC---GCAAGTGAAAATCTGGTTC-----CAGAATCATCGGTACAAGATGA---AGAGACAAGCG--------AAGGAGAAGAACATGTC-----GGACAATAACAATTTATGTCATACGTCTCCTAGGCGGGTTGCAGTGCC--GGTTTTGGTGAAGGATGGCAAGCCGTGCAACGGGGGAA--ATAACGGCAACGCTGGTAAC------GATAGCTCATCCCCGCAACTTGGGGATACGGTAGAGACGAACTC-----TGCGAATGAGC---AAAGTG----CGACGATTC-AACTCAG-CAGCAGTCAGC-------------CCCAACGCATCAAGCGGCAACGTCGGTACAACAGCAG----------GCGACGGCACAGGTG-GTGAAAGCCCCGCCGGTGAACAC----TCAGACGCCTTGTAGTCAGCAACAGGTAGCGGGCGAAACACTGACAATGAGCCCCTCAC-CGCC------------------------------------CGCCCCTCACCACCCGCACCAGCAGCATCCACACCACCAAGGTAACCCTCAC----------ATGAACGCTTATGCGATGAACGGCAGTGGTGT-------------GAA-------------------------------CATGTCGAGCGCGTCACCGTTCTTACTGCACGGTAGG----------------ACTTGGTGACAATGAACGCGGGTTCAAAATC--GCCTAGG------------------------GGGCTGTTTCACGAAAGGG------------AAAATCCCATAGAAATCAATGGT-AGAT--CGATCGTA---------------ACCCGTTTGTGAAACAGTCCCCAGCTCTGTCCCGCCAA-GGGAAAGGGCAGTATCTGTAGTTTGAATTAAAGAGGCAA-ATACATCGTTCTACCTTGGGGAGA--------TTTTGGAAGTAT------------------------------------------------------------------------------------------------------------------------------------------------------------------------------------------------------------------ATGA----GCAGACAACCAAATTGCTCTCCGTGGCATGTTTTATTGCAATATCTTCCCC---AAGAGTAAGACGTAATTTTACCTA-------------------------------TGAGTTGAGCAT---ATAGCAGG------AGAC-TTTGTGCAGACTCTGTCAC-----------TCTCAGTGC----TCTCTTGCAATTTCTGCTATT--------------------GGTAGATGCGACTCTTT--------TATTTGCACACTAAAAAGTTTGAAACTTC-AAATAAAATGTCGTATCTATTGC------------------ATCATTCT---------------ATAACAGG--------------TACCGC---TTTCTTCCTCGGAAGGACTTAGCTA--AC-TTCG-GACTTTTTTGCAACCCTCCGTATTTGGTGCCAAAA--------TACCGCAGACTATGAACA--TGACTTTTTATGGACATG---------CATGAAC--TAAGGCAGAAA-TATG---CCCAAC-TTTTTGTGTCATTCTGTTTAACTCTAGAAACAATGGTT--------CGTGGCGCAAGAAAA--CACCGTG-AGACAAAAACTAATGTCTTGAACATTGATGGT--------GTGAATTGACTTTTTAAGTCAT--TACT-GGTTGCCATGGTAACCCAAGATGAAATCTTAA----------GGATACT-TTCAGACTGACAC--TACAGGAACTTA-TTTGTACATATTTG---------------TTATAGAGCACTTGCACGGAAGGTCAATAGGTCAAAAGAGCTAAATTTAGCTCACATAGCAT-GAAATCAGTCAGGTGTGGTGGGGGACAAAC------------------------------------------------------------------------------------------------------------------------------------------------------------------------------------------------------------------------------------------------------------------------------------------------------------------------------------------------------------------------------AAAGCCTA--------CTCAGCCCAATTTTGTGTGGAGTTTCAATGGGAGGTCGTAACAAG---------------------CTGTTAAAAAT-------------------------------------------------------------------------------------------------------------------------------------------------------------------------------------------------------------------------------------------------------------------------------------------------------------------------------------------------------------------------------------------------------------------------------------------------------------------------------------------------------------------------------------------------------------------------------------------------------------------------------------------------------------------------------------------------------------------------------------------------------------------------------------------------------------------------------------------------------------------------------------------------------------------------------------------------------------------------------------------------------------CATCTC-------------------AGAAATAAAT------------------ATGATAC-----------------------------------------------------------------------------------------------------------------------------------------------------------------------------------------------------------------------------------------------------------------------------------------------------------------------------------------------------------------------------------------------------------------------------------------------------------------------------------------------------------------------------------------------------------------------------------------------------------------------------------------------------------------------------------------------------------------------------------------------------------------------------------------------------------------------------------------------------------------------------------------------------------------------------------------------------------------------------------------------------------------------------------------------------------------------------------------------------------------------------------------------------------------------------------------------------------------------------------------------------------------------------------------------------------------------------------------------------------------------------------------------------------------------------------------------------------------------------------------------------------------------------------------------------------------------------------------------------------------------------------------------------------------------------------------------------------------------------------------------------------------------------------------------------------------------------------------------------------------------------------------------------------------------------------------------------------------------------------------------------------------------------------------------------------------------------------------------------------------------------------------------------------------------------------------------------------------------------------------------------------------------------------------------------------------------------------------------------------------------------------------------------------------------------------------------------------------------------------------------------------------------------------------------------------------------------------------------------------------------------------------------------------------------------------------------------------------------------------------------------------------------------------------------------------------------------------------------------------------------------------------------------------------------------------------------------------------------------------------------------------------------------------------------------------------------------------------------------------------------------------------------------------------------------------------------------------------------------------------------------------------------------------------------------------------------------------------------------------------------------------------------------------------------------------------------------------------------------------------------------------------------------------------------------------------------------------------------------------------------------------------------------------------------------------------------------------------------------------------------------------------------------------------------------------------------------------------------------------------------------------------------------------------------------------------------------------------------------------------------------------------------------------AAAAAAAAAAAAAAAAAAAAAAAAAAAAAAGT
>m64324e_210723_061931_82447042_ccs
-GGA-------------------------------------------------------------------------------------------------------------------------------------------------------------------------------------------------------------------------------------------------------------------------------------------------------------------------------TTACCCATCTATCCAGTACAGGATTAGTGTTACACCGTGAAGTCATCACCACCACCATCATCATCATCTAGTGAAGTTTTGTTGTTAAAACTGGACTGAACCCAACTGGTGACATTTATATCCGAACCCCGCAGGAACGCAGTGGGTCGGGCTTGGTTGC-------TCCGTCGGGTCCGCACACAACGGCTACTTCACGTACCAATAATACCGCGGTGATCTTC-----CAAGACGGAATGTCATTGAGTCCGAA---ACATTCTACTCCGTTTTCTGTTACTGATATACTGAGTCCACTGGAAGAAAGCTATCGCAAGTCTATGCTCGAAGCCGCCGCTAGTGCAGCAGCAGCAGCGGCTAACTATCATCATCACTCGCCCCATAGCATGCAATCATCGTACCGTTCTACCACGCAACAGTCGATGCAAGCTAGCGCCATGAATGTCCCCGTCAGTAACCCGTATCATATGCACGTACCGCAGCTATCTCATCCGCCGCTCGGCACCACGTATTGCAACGGTAGCGTCGGGGAGTTGTCCCATTACCAGGATCATGTACGCCCGTCAGCGGCTAGCTGGTATGGAGGTGGTGCGGATCCGAGATT-TTCAAGTACGTAT------------------------------------------------------------------------------------------------GGCTCCGTCGGAGGTGACCTCATGACCAAGCCAATGCTGCCGACAACACAACGTCGCAAACGTCGGGT-----GTTGTTCTCCCAGGCGCAAGTCTA-------------------CGAGCTGGAACGTCGGTTCAAGCAGCAGAAGTATCTGTCGGCACCGGAAC------GGG---A---ACACCTGGCCAGTCTG----------------------ATCAACCTGACGCCGAC---GCAAGTGAAAATCTGGTTC-----CAGAATCATCGGTACAAGATGA---AGAGACAAGCG--------AAGGAGAAGAACATGTC-----GGACAATAACAATTTATGTCATACGTCTCCTAGGCGGGTTGCAGTGCC--GGTTTTGGTGAAGGATGGCAAGCCGTGCAACGGGGGAA--ATAACGGCAACGCTGGTAAC------GATAGCTCATCCCCGCAACTTGGGGATACGGTAGAGACGAACTC-----TGCGAATGAGC---AAAGTG----CGACGATTCCAACTCAG-CAGCAGTCAGC-------------CCCAACGCATCAAGCGGCAACGTCGGTACAACAGCAG----------GCGACGGCACAGGTG-GTGAAAGCCCCGCCGGTGAACAC----TCAGACGCCTTGTAGTCAGCAACAGGTAGCGGGCGAAACACTGACAATGAGCCCCTCAC-CGCC------------------------------------CGCCCCTCACCACCCGCACCAGCAGCATCCACACCACCAAGGTAACCCTCAC----------ATGAACGCTTATGCGATGAACGGCAGTGGTGT-------------GAA-------------------------------CATGTCGAGCGCGTCACCGTTCTTACTGCACGGTAGG----------------ACTTGGTGACAATGAACGCGGGTTCAAAATC--GCCTAGG------------------------GGGCTGTTTCACGAAAGGG------------AAAATCCCATAGAAATCAATGGTAAGAT--CGATCGTA---------------ACCCGTTTGTGAAACAGTCCCCAGCTCTGTCCCGCCAA-GGGAAAGGGCAGTATCTGTAGTTTGAATTAAAGAGGCAA-ATACATCGTTCTACCTTGGGGAGA--------TTTTGGAAGTAT------------------------------------------------------------------------------------------------------------------------------------------------------------------------------------------------------------------ATGA----GCAGACAACCAAATTGCTCTCCGTGGCATGTTTTATTGCAATATCTTCCCC---AAGAGTAAGACGTAATTTTACCTA-------------------------------TGAGTTGAGCAT---ATAGCAGG------AGAC-TTTGTGCAGACTCTGTCAC-----------TCTCAGTGC----TCTCTTGCAATTTCTGCTATT--------------------GGTAGATGCGACTCTTT--------TATTTGCACACTAAAAAGTTTGAAACTTC-AAATAAAATGTCGTATCTATTGC------------------ATCATTCT---------------ATAACAGG--------------TACCGC---TTTCTTCCTCGGAAGGACTTAGCTA--AC-TTCG-GACTTTTTTGCAACCCTCCGTATTTGGTGCCAAAA--------TACCGCAGACTATGAACA--TGACTTTTTATGGACATG---------CATGAAC--TAAGGCAGAAA-TATG---CCCAAC-TTTTTGTGTCATTCTGTTTAACTCTAGAAACAATGGTT--------CGTGGCGCAAGAAAA--CACCGTG-AGACAAAAACTAATGTCTTGAACATTGATGGT--------GTGAATTGACTTTTTAAGTCAT--TACT-GGTTGCCATGGTAACCCAAGATGAAATCTTAA----------GGATACT-TTCAGACTGACAC--TACAGGAACTTA-TTTGTACATATTTG---------------TTATAGAGCACTTGCACGGAAGGTCAATAGGTCAAAAGAGCTAAATTTAGCTCACATAGCAT-GAAATCAGTCAGGTGTGGTGGGGGACAAACAAAGCCTACTCAGCCCAATTTTGTGTGGAGTTTCAATGGGAGGTCGTAACAAGCTGTTAAAAATCATCTCAGAAATAAATATGATACAAAAAATTGGCAAATGTTTGCCAGAAATGGAAAGAAGAGGCCTTCATGATTTCTCTCATGTAAAATTGACCTGAAAGTTTGCTTAAAAAGTCATTTTCTAGACCATTTTAAATCAAATTCCAAGATTTCCTATTGCTCAGCACAGTGAGAAGTAGCGCCCTTGTCCCCCAAGACTTTTCAGAAAAATTGCTATGGATGGATGAGCAGCGTGACCTCAGTGACCGTGCAAGTGCCCTATACTTGAAGAAGTTTAAGGTCTGAAAGTGTATGATGAAACCAAGAGGCTG--------TCTATTGCA--TTATTGCAAAATTT---------GTTATAAAAAG--ATGTATTTTGTATTTTGTACTCCTAGAAATAAAGGGAAGG--TACCAAAAGTCCCGAAGGTGAAGGATGAAGATGAATATTA-------GGCCCTACTTTGAAAATTCGAACAAATTT----------------GAACACTTTTTTTTGAAGTTTCATTGAAATTGTTAGTGAGTTCTTCTAAATTAATATTGC---TCTTTATAGAGGGGTTCTTGCTGTCAAAAA-AGTTCTTAGCCTC-ATGCA-----------CAAGAATCCAAAC-----ATAGTTGAAAAGGACAATCTTTCAAAATCCAAAGGTTCTATTGAACCCTTTGGAGA--ATTTTATTTTATCAACAACAGGTCAAAAT------------------------------------------------------------------------TTGATTCTGTATTATATTTCTAGAAACACTTTTTAGGC---------------------------------------------------------CA----------------------TCTTACATTCCTGATTGGTTT-ATTTGAGTGA-----------------AACTGACATTTGCATGTATT-AGCCAATGATAG---------------------TACTTCTTTGAACATTAATTTACACCTGAAACTTT-CT--------GAGCAGACAACTTTTCTAAG---------------GTAGACCTACACCCTCTGTGAATGGTCCAAGAAATGATTTA---------TTATCCCTTTTGACCAATAGGACCCTAATTCTCAAG---------------------AACCATATTTCGTGACATATCAGGCTTCATGTAATCGCCAT-----------------------TTTCAT----TCACTCATTTAAGCTTTGGATGATTTTGAGTCATAACCCCAGG---------------------------TCAAAATTCCC---CATCCCTTTATTTCTAAGATTATGAAAAAATGTAT--------------ATTGATAATATATTTG--------------------------------GCGTTTTGGAGA---TATTTTTTACTCCACCCCCATTACTGTGCTCGTAATATTTCGTATTGTGTCGTGTACTAGTAAAACCAGTTTAGACAAAATATATGTATATGTTTAAGTTACTATT----TATTATTTTGTATGGTGTCAA---TATAAGAAACTGTTTTATATAATTATC---AGAAAAAAGAAGAGGAGTTTTGTCTGAAGAATGCTGCTTCACATGGTTATAAATGGGCGCACA-----AAGCATGCAAAGTATCGAAATGCTTCTTCTTGCTAATATCATTTTCCCCATCAGCGGCCAAAAAAATCTATAAAAATTGACAATATTTT-----------------------------------------------------TGATTCACAATCGAGACGAAAGCAACACATAATTTATTTGACAAAAAAAGTGTTCACTTTGTTGCAATTTTGCATTTTCATCAACAAACTTCAAAATAAGGCCAAGTTTTGTTCAGGGTGCACCAAAATGCAATTG-------------------------------------------------------------------------------------------------------------------------------------------------------------------------------------------------------------------------------------------------------------------------------------------------------------------------------------------------------------------------------------------------------------------------------------------------------------------------------------------------------------------------------------------------------------------------------------------------------------------------------------------------------------------------------------------------------------------------------------------------------------------------------------------------------------------------------------------------------------------------------------------------------------------------------------------------------------------------------------------------------------------------------------------------------------------------------------------------------------------------------------------------------------------------------------------------------------------------------------------------------------------------------------------------------------------------------------------------------------------------------------------------------------------------------------------------------------------------------------------------------------------------------------------------------------------------------------------------------------------------------------------------------------------------------------------------------------------------------------------------------------------------------------------------------------------------------------------------------------------------------------------------------------------------------------------------------------------------------------------------------------------------------------------------------------------------------------------------------------------------------------------------------------------------------------------------------------------------------------------------------------------------------------------------------------------------------------------------------------------------------------------------------------------------------------------------------------------------------------------------------------------------------------------------------------------------------------------------------------------------------------------------------------------------------------------------------------------------------------------------------------------------------------------------------------------------------------------------------------------------------------------------------------------------------------------------------------------------------------------------------------------------------------------------------------------------------------------------------------------------------------------------------------------------------------------------------------------------------------------------------------------------------------------------------------------------------------------------------------------------------------------------------------------------------------------------AAAAAAAAAAAAAAAAAAAAAAAAAAAAAAGT
>m64324e_210729_025200_106234430_ccs
-GGG----------------------------------------------------------------------------------------------------------------------------------------------------------------------------------------------------------------------------------------------------------------------------------------------------------------------------------------------------------------------------------------------------------------------------------------------------ATATCCGAACCCCGCAGGAACGCAGTGGGTCGGGCTTGATTTGT------TCCGTCCGGTCCGC----AACGGCTACTTCAAGTACCAAT-ATACCGCGGTGATCATC------TAGACGGAATGTCAGTGAGCCCGAAGTTACATTCTACTCCGTTTTCTGTTACTGATATACTGAGTCCACTGGAAGAAAGCTATCGCAAGTCTATGCTTGAAGCCGCCGCCAGT---GCAGCAGCAGTGGTTAACTATCATCACCATTCACCACATAGCATGCAATCATCGTACCGGTCTTCTAGCCAACAGTCGATGCAAGCAAGCGCCATGAATGTCCCCGTGAGTAACCCGTATCATATGCACGTACCGCAGCTATCTCACCCGCCACTGGGAACCACGTACTGCAACGGTAGCGTCGGGGAGTTATCGCACTATCAGGATCATGTACGCCCGTCAGCGGCTAGCTGGTATGGAGGCAGCCCGGATCCAAGATT-TTCTAGTACGTAT------------------------------------------------------------------------------------------------GGCTCCGTCGGAGGTGACCTCATGACCAAGCCAATGCTGCCGACAACACAACGTCGCAAACGTCGGGT-----GCTGTTCTCCCAGGCGCAAGTCTA-------------------CGAGCTGGAACGTCGGTTCAAGCAGCAGAAGTATCTGTCGGCACCGGAAC------GGG---A--AACACCTGGCCAGTTTG----------------------ATCAACTTGACGTCGAC---GCAAGTGAAGATTTGGTTT-----CAGAATCATCGGTACAAGATGA---AGAGGCAGGCG--------AAGGAGAAGAACATGTC-----GGACAATAACAATTTGTGTCATACGTCGCCTAGGCGGGTTGCAGTGCC--GGTTTTGGTGAAGGATGGCAAGCCGTGCAACGGGGGCA--ATAACGGCAACGCAGGTAAT------GATAGCTCATCC-CGCAACTTGGGGATACGGTGGAAACAAACTC-----TGCGAATGAGC---AAAGTG----CGACGATTCCAACTCAG-CAACAAGCAGC-------------CCCAACGCATCAAGCGGCCACGTCGGTACAGCAACAG----------GCGGCGGCCCAGGTG-GTGAAAGCCC-GCCGGTGAACAC----TCAGACGCCTTGTAGTCAGCAACAGGTAGCGGGCGAAACACTGACAATGAGCCCCTCAC-CGCC------------------------------------CGCCCCTCACCACCCGCACCAGCAGCATCCACACCACCAAGGTAACCCTCAC----------ATGAACGCTTATGCGATGAACGGGAGTGGTGT-------------GAA-------------------------------CATGTCGAGCGCGTCACCGTTCTTACTGCACGGTAGG----------------ACTTGGTGACAATGAACGCGGGTTCAAAATC--GCCTAGG------------------------GGACTGTTTCACGGAAGGGTTATGATG-GGAAAAATCCCATAGAAATCAATGGTAAGAT--CGATCGTA---------------ACCCGTTTGTGAAACAACCCCCAGCTCTGTCCCGCCAAGGGGAAAGAGCAGTATCTGTAGTTTGAAATCAAGAGGTAA-ATGCACCG-TATATCTTTGGTAGA--------TTTTGGAAGTAT------------------------------------------------------------------------------------------------------------------------------------------------------------------------------------------------------------------TTGA----GCAGACGACAAAA-TGCTCTCCGTAGCATGTTTTATTGCAATATC-TATAACCCAAGAGTAAGACGCAAATTTACCTC-------------------------TAAAGTTGAGCAAACTAT---CAAGCAGG------CGAC-TTTGTGCAGATTATTTTGAG-CAGAC----GATCAGTGC----TCTCCTGCAATTTCTGCTACTCA--------AATTTT---AGGTTGATGCGACCATTT--------TATTTGCTCACC-AAAAGTTTAAAACTTC-AAATA-AATGTCGTATTTATTGT------------------ATCATCCT---------------ATAACAGA--------------TACCGC--TTTTCTTCCTCGGAAGGACTTGGCTA--AC-TTCG-GACTTTTTTGAAACCCTCCGTATTTGGTGCCAAAA-GCCTGTATACAACAGACTATGAACA--TGACTT--TATGGACATG---------CATGAAC--AAAGGCAGAAA-TATG---CCAAAC-TTTTTGTGTCACTATGGTTAACTCTAGAAACAATGTGC--------TGTGGCGCAAGAAAA--CACCGTG-AGACAAAAACTAATGTCTTGAACTTTGATGGT--------GTGAATTGACTTTTTAAGTCAT--TACTGGGTTGCCATGGTAACCCAAGATGAAATCTTAA--GGAATTGAG-AAACT-TTCAGACTGACACTATACAGGAACTTA-TTTGTACATATTTG---------------TTAT-----ACTTG-----------AGGAAGTTTAAGGTCTGAAAGTT--------TATGAT-GAAACCA-----------------------------------------------------------------------------------------------------------------------------------------------------------------------------------------------------------------------------------------------------------------------------------------------------------------------------------------------------------------------------------------------------AGAGGCTG--------TCTATTGCATTTTATTGCAAACTTT---------GTTATAAAAAG--------ATGTATTTTTGTACTCTTAGAAATAAGGGGAAGG--TACCAAAAGTCCCGGATGTGAAGGATGAATGTGAATTTTAGGC--CCGGCCCTACTTTGAAAATTCCAACAAATTT---------------GACGCACATAAGAACAAGAACGGTT----ATAGTAGGCCTATTATGAGAAATGCACATTGC-----TCTCTTTAGAGTTCTTACTG--------TAGTTCTCAGACTC-ATGCATGCAGAATGGTTAACTATCCTTGT-----GTAGTTGAAAATATTCATCTTTCAAAATCAAAAGGTTCTATTGAACCCTTTGGAGA----GTGTTATCATCTTCAGGTTGTCAATTTAATAATAATAATAATATAACGACGCTTCTATTAATTGCGCTTTTCACCGAAGTCCCAAAATGGACAGCACTGTTAGTTCTGCATTATATTTCTAGAAACAAATTAAGTTC---------------------------------------------------------CGCTTTTGACCATGCAT-------CTTACATTTCTGAATTGGTTTAAGTTGAATGA-----------------AACTGATTTTGCTTT------AGCCAATGACAGGCTTGTTTGTA---------------CTTCTTTGAACATTTTACACCTAAGCTTTC----------AGACCAGACGACCGGTCTAAGATCGAGTTCTAAGTAACATCCTCTC--------TGAATGGTCCAAGAAATGATAAC---------ATTTCTCTTTTGACCAATAGGAAGCTATTTCTCTCA----------AGAACCCTCTTTCGTAACATC----------ATGCCTTCATGAAATCGCCAT-------------------------TTCTATATTCCCTCATTCAAGCTTTGAATTCATCTGGG----------------------------------------TCAAAATTGCC---CATCCCTTTATTTCTAAGATTATG-AAAAATGTAT--------------ATTGATAATATATTTG--------------------------------GAGTTTTGGAGA---TATTTTTTACTCCG-CCCCATGATTGTGCTCGTAATATTTCGTATTGTGTTGTGTACTAGTAAAACCAGTTTAGACAAA--ATATGTATATGTTTAAGTTACTATT----TATTACTTTGTATGGTGTCAA-------AGAAACTGTTTTATATAAATTATC--AGAAAAAAGACGAGGAGTTTTGTCTGAAGAATGCTGCGTTACATGGTTATAAATGGACACACGTAAAAAAACGTGCAAAGTATTGAACTGCTTCCACTTGCTAGCTTCATTTTCCCCATCTGCGGCCAAAAAAATCTTACAATTTACAATATTTTTGATTTACAATCGACA-----------------------CGAAAGCAACGCATCATTTTATTTGACATAATTGTTGTTATGATTAATAATATGATGTAAAAATAGTTTTCACTTTGTTGCAATTTTGAATATTCATCGACCAACTTCTAAATAAGGCCAAGTTTTATTCAGGGTGCACTAAAATGCAATTGAAAAATAAGGGAAAGTCTTATACTGCAGTGTTCGTTATAAAATCACATCTGATGATTAAGAGGGTCTTTTAAG-------------------------ACTCTTTAATGATTAAAATCATCAGATGTGATCTTTAGGGGACATTGTTAGAAAAAGTGGGGGCAGTGTAAGAGTTGAAACACTTTTTTGAGCCATCCAAAGTATGCAGGTATTGCTCCAACGGATTTCTTTTCTTACACTGTACCCCTTCCATCTAAACAATGACCATTTATAAAAGTATGTTTTTGGGTGGATTCAGATAATAGTGTAGGAATTGTGATAGTCTTTGAAATAGACACTCAAACTGTTACAGAAGCTCACAATGGTAAATTTTGTAATTGATATTGTCAACGTGATATGAACGAGAGGGACGTGTTTTATCTGGGGAGGGGGTTGTGTAACACTCTTGTAATGCTCTTGAAATGCACAAAGTTTGAAACTTGCGTGGTTCTTATATAAGTTTGAAATAATAACAACAAACTTTTGTTCCATGATAGCTTTGTGTTTTAAGGGGTATCATAGAGTGTTGTCATTATAATATTAATAGTTTATCAAAATTTTTGTCATCAATTATTTTTGCATCTTGTCAAGAGCATGCATGGAGATAATGTGTAGACGTGATTGTAAAAGTTACATCGCAACATTACACAAGACACAATTATGACAATGATATCAATTTGACCAAATCTCCTAAATTTCCAGTAGATGGTTCAAAGTTTTCAAAAATCTTCACAATTCCATTGAGTCTTCGCTGTGATGCCGAAAAGGGATACAAGTAATGAATGTTTTGGGGCATCCCATGGTGTAGTTTATGCACCTAAAACATGCCAGAGTTATAAAAGAAACACCCTTATCTGTACCATGATAATTTACATGGGTAATATAACTATAAAATAACCATATAAAACCCGGTAGCTGGTATACAGTTTATTTCAATATAAAGTTATGCTGCCGGTTTATAACATAAAGTGTATTTGAATAGCTATCATGCCAACTTCAATGTACATGACTTGTAAGTACAATGTGCCATGTAATTGGTGAATTGATTCACTAGTTAGAGTTATCAACATTCAAGATGACATTTAGCTTACTTTCGTCACTTTTCAAATATTAATTTGAATAAAAAACAGCAAAAGAAGCATGTATCACTCAGTTACCTTTTTGTTTCTACAAAAATCAGATTCAAATATGGGCATGAAATAATTTTAAAAACATTTTGTTTTCACGATATTTTTGACAGCACCGGCCGTGTTAAAGTCCAATGGTCCGAGCCGCTGTAATTGTATCAGTTCTCACGGCGCAGTTCAGTAACAACCCATTCAAAACTACAGCTTACAACCTATTGCGGTTATGAGTTTATAAACTCGTCGCAATACAGGTCAATGAGCGAATGCCGCGTGTTTGGGTAGGGGTTACAGGACTGAGGCTGTGGGGATTGCGATAATTGAGTCGGAATGGTCTGGTGAGCTCAGGGGCAGTGGGCAAATTTGCCTAGGTCCTGTTAGGTAAATTTGAACTTCGGTTTCTTATCTTTTTGGACAACTTCGAACTCCGTGAAAAACTCATTCAATTGTACAATGTGACTGACTTATGAACAAATCAATTCGTGGACTACTAAAACCTTTATTTAGGCCTCTTTTGTTATGTTATGTTTTGTTTTGGCGTACAATTCAGGAGCCAAAATGCGTGTTTGCATTATCGAGGTATAATACGACATGTCAGATCTTAAATATTGTAAAAGAGGAATGTACGTGGATAAACCTACGGCAAAAGGGTGCAAGTATTGAAGTACATGTAGTATCATCGCTATAACATCATGAATTAAATTCATTCTGAATTAAAAAGAGTGGCATTACTAAATATGAACCCTACAGTAAGTATGTGGTTCTTGTATGTATCATTACAAACCCCGGTTACAAACACAATGTCTCCAAAATTAGTTTTGTTTTACTGTACTTACTACTAGTGTATAATTTTTCTTCATGAATTACCCGGATGAATTAACATAATTTTGTGGTTCTTTGATCAAGAGTGAAATTCAGTATAAAATGTTAACAAAAGGAGAAATGTTTTTCTCTTTTTGGAGTTTGCTGCTTTTCACTCTTAATTCGAGCTCTGAAAATGTTAGTTTCATAAAAAAAGAGTGTTGAAATAATAACAAACGTATACTATACAATAACAAAAGTAAAAACTGTATTGACACTTATAGGCCTACGTACTGGTAATGTTTTATGCTACATTTTTATTTGTCAGTTTACAGTAGCGTCCTTTTGCCGTGTACAGGTAAACCACATTCTCATATGATTTGTATGCGTACACGCAGTTTTATGGTAAATCGAAAAGTTATGTCAACATGGCTACTAAATATGTCCATTGAATACATGTATAAATACTACTGCAAGGGAGTTGACGGTAAAAGTCTTAATGCATGCATTTTTAAGAAGTCAGAAAAATGCAGCTGTTCCATTAGGATCCCATACACCCCATGTGTGGAGAATTAATTTAACTCCTTACACCGAGAGCATAGACGCTCTAGATGTTATATTTAGGTCCAAAGAGTACACTTTTTCTTCAGTTTTATAACGTCATAGCTACGGAGCGATAGCGTAAAAACAATCATTTCTGATCATTTTGATTTTTCACCACTCACGACATTGGGAGGAGTGTGGGAATTGCATGAAATAGCCTTTATACTTTGGAATATTTTTCTTTTAAAATGCTAATGCTGCTCTCTAATTTAGTTTTGTTATTCGGCTTTTGACATTCAGATCAGAAAATAAATAGTTTTAGGCATCTGTTTTTATATTTGAAGTCCCTGAATCATAATGTTTAACACGTCTGCCCAACGAAGTAAAAACGCAGTAGGCTATGTGCATTATTCATCTTGGATCCATGGAAGATTCATTTAGAAATTAACTGTTTTACAGACAAACAACATCATTAGTGCTCCCTCATTTATAATTCATTAGTTCACCTTCACGAACGAAAGGGGATTGACCAGTTTGACTGTCTATAGGTCTATAGAACTTCAAGTACAATGTGTTATTTATGTGTTTGCACATAATGTGTTTTACTTCGTTTGACAGATCGTACATCCTATGCTAAAATAGATAAAAATATTTCTGTGTTAAAATATGTTTTCTTACCAATTTGAAACAATGAAACCTCTCGAAGTTAAAAGGCACGGACGGATCACAATGATCCACCATGGTACATGTACTGTATGTTCAAGTTGCATTTAACGAGTCAATAAATGACAAGAAGGCTTTCAGACAAAAAAAAAAAAAAAAAAAAAAAAAAAAAAAGT
>m64324e_210730_090324_60097426_ccs
-GG-------------------------------------------------------------------------------------------------------------------------------------------------------------------------------------------------------------------------------------------------------------------------------------------------------------------------------------------------------------------------------------------------------------------------------------------------------------------------------------------------------------------------------------------------------------------------------------------------------------------------------------------------------TATCGCAAGTCTATGCTTGAAGCCGCCGCCAGT---GCAGCAGCAGCGGCTAACTATCATCACCACTCCCCTCATAGCATGCAATCATCGTACCGGTCTTCTAGCCAACAGTCGATGCAAGCTAGCGCCATGAATGTCCCCGTGAGTAACCCGTATCATATGCACGTACCGCAGCTATCTCACCCGCCACTCGGAACCACGTACTGCAATGGTAGCGTCGGGGAGTTATCGCACTATCAGGATCACGTACGCCCGTCAGCGGCTAGTTGGTATGGAGGCAGCCCGGATCCAAGATT-TTCTA---------------------------------------------------------------------------------------------------------GCTCCGTCGGAGGTGACCTCATGACCAAGCCAATGCTGCCGACAACACAACGTCGCAAACGTCGGGT-----GTTGTTCTCCCAAGCGCAAGTCTA-------------------CGAGCTGGAACGTCGGTTCAAGCAGCAGAAGTATCTGTCGGCACCGGAAC------GGG---A---ACACCTGGCCAGTTTG----------------------ATCAACTTGACGCCGAC---GCAAGTGAAGATTTGGTTC-----CAGAATCATCGGTACAAGATGA---AGAGACAGGCA--------AAGGAGAAGAACATGTC-----GGACAATAACAATTTGTGTCATACGTCGCCTAGGCGGGTTGCAGTGCC--GGTTTTGGTGAAAGATGGCAAGCCGTGCAACGGGGGAA--ATAACGGCAACGCTGGTAAC------GATAGCTCATCCCCGCAGCTTGGGGATACGGTAGAGACAAACTC-----TGCGAATGAGC---AAAGTG----CGACGATTCCAACTCAG-CAACAAGCAGC-------------CCCAACGCATCAAGCGGCCACGTCGGTACAGCAACAG----------GCGGCGGCTCAGGTG-GTGAAAGCCCCGCCGGTGAACAC----TCAGACGCCTTGTAGTCAGCAACAGGTAGCGGGCGAAACACTGACAATGAGCCCATCAC-CGCC------------------------------------CGCCCCTCACCACCCGCACCAGCAGCATCCACACCACCAAGGTAACCCTCAC----------ATGAACGCTTATGCGATGAACGGGAGTGGTGT-------------GAA-------------------------------CATGTCGAGCGCGTCACCGTTCTTACTGCACGGTAGG----------------ACTTGGTGACAATGAACGCGGGTTCAAAATC--GCCTAGA------------------------GGGCTGTTTCACGGAAGGGTTATGATGGGGGAAAATCCCATAGAAATCAATGGTAAGAT--CGATCGTA---------------ACCCGTTTGTGAAACAGCCCCCAGCTCTG-CCCGCCAA-GGAAAGGGGCAGTATCTATAGTTTGAAATCAAGAGGCAA-ATACATCGTTTTACCTTTGGGAGA--------TTTTGG------------------------------------------------------------------------------------------------------------------------------------------------------------------------------------------------------------------------ATGA----GCAGACGACCAA--TGCTCTCCGTGGCATGTTTTATTGCAATATCTTACCCCAAAAGAGTAAGACGCAAATTTATTTG----------------------CCTCTTAGTTGAGCAGCCCAT---CAAGCAGG------CGAC-TTTGTGCAGACCATTTTGAG-CAGGCTGTATATCAGTGC----TCTCCTGCAATTTCTGCTACTCA--------AATTAT---AGGTAGATGCGATCATTT--------TATTTGCACGATAAAAAGTTTAAAACTTC-AAATAAAAGGTCATATCTACTGC------------------GTCATTCT---------------ATAACAGA--------------TACTG---TTTTTTTCTTCGGAAGGACTTGGCTA--AC-TTCG-GACTTTTTTGAAACCCTCCGTATTTGGTGCCATAT-GCCTGTATACAACAGACTATGAACA--TGACTT--TATGGACATG---------CATGAAC--TAAGGCAGAAATTATG---CCAAACTTTTTTGTGTCACTCTGTTAAACTCTAGAAACGATGTGC-------TTGTGGCGCAAGAAAA--CACCGTG-AGACAAAAACTAATGTCTTGAACTTTGATGGT--------GTGAATTGGCTTTTAAAGTCAT--TACT-GGTTGCCATGGTAACCCAAGATGAAATCTTAA--GGAATTGAG-AAACT-TTCAGACCGACACTATACAGGAACTTA-TTTGTACATATTTG---------------TTAT-----ACTTG-----------AGGAAGTTTAAGGTCTGAAAGTT--------TATGAT-TAAACCA-----------------------------------------------------------------------------------------------------------------------------------------------------------------------------------------------------------------------------------------------------------------------------------------------------------------------------------------------------------------------------------------------------AGAGGCTG--------TCTATTGCA--TTATTGCAACATTT---------GTTATAAAAAG---------ATGTATTTTGTACTCTTAGAAATAAGGGGAAGG--TAGCAAAAGTCCTGGATGTGAAGGATGAATGTGAATATTAGGC--CCGGCCCTACTTTGAAAATTCCAACAAATTT---------------GACGCACATAAGAACAAGAACTGTT----ATAGTAGGCCTATTATGAGAAATGCACATTGC-TCTCTTTAGAGTTAATTCTTACTG--------TAGTTCTCAGACTC-ATGCATGCAGAATGG-TAACTATCCAAAT-----GTAGTTTAAAATATTCATCTTTCAAAATCAAAAGGTTCTATTGAACCCTTTGGAGA----GTTTAATCATATTCAGGGTGTCAATCT--------------------------------------------------------------------ACGGATAGTTCTGCATTATATTTCGAGAAACAAATTAAGTTC---------------------------------------------------------CA----------------------CTTTTTATTCCTGATTGGTTTAATTTGAATGAAAC--------------AACTGACATTTGCTTTCTAAAAGCCAATGATAGGTCTGCTAGGAGGCGCGGCCCCACTTCTTTAAAC---AATTTACACCCATGCAATC-ATTC-----AGAGCAGACGAGCTTTCAAAG-------------TAACATCCTCTC--------TGAATGGTCCAAGAAATGATAAC---------ATTTCTCTTTTGACCAATAGAAAGCTATTTCTCATG----------------------------------------------------AAATCGCCAT-----------------------TTCTATTCCCTCCCTCATTCAAGCTTTGAATTCATCTGGG----------------------------------------CCAAAATTTCC---CATCCCTTTATTTCTAAGATTATGAAAAAATGTAT--------------ATTGATAATATATTTG--------------------------------GAGTTTTGGAGA---TATTTTTTACTCCG-CCCCATGATTGTGCTCGTAATATTTCGTATTGTGTTGTGTACTAGTAAAACCAGTTTAGACAAA--ATATGTATATGTTTAAGTTACTATT----TATTACTTTGTATGGTGTCA--------AGAAACTGTTTTATATAAATCATCAGAA---------------------------------------------------------------------------------------------------------------------------------------------------------------------------------------------------------------------------------------------------------------------------------------------------------------------------------------------------------------------------------------------------------------------------------------------------------------------------------------------------------------------------------------------------------------------------------------------------------------------------------------------------------------------------------------------------------------------------------------------------------------------------------------------------------------------------------------------------------------------------------------------------------------------------------------------------------------------------------------------------------------------------------------------------------------------------------------------------------------------------------------------------------------------------------------------------------------------------------------------------------------------------------------------------------------------------------------------------------------------------------------------------------------------------------------------------------------------------------------------------------------------------------------------------------------------------------------------------------------------------------------------------------------------------------------------------------------------------------------------------------------------------------------------------------------------------------------------------------------------------------------------------------------------------------------------------------------------------------------------------------------------------------------------------------------------------------------------------------------------------------------------------------------------------------------------------------------------------------------------------------------------------------------------------------------------------------------------------------------------------------------------------------------------------------------------------------------------------------------------------------------------------------------------------------------------------------------------------------------------------------------------------------------------------------------------------------------------------------------------------------------------------------------------------------------------------------------------------------------------------------------------------------------------------------------------------------------------------------------------------------------------------------------------------------------------------------------------------------------------------------------------------------------------------------------------------------------------------------------------------------------------------------------------------------------------------------------------------------------------------------------------------------------------------------------------------------------------------------------------------------------------------------------------------------------------------------------------------------------------------------------------------------------------------------------------------------------------------------------------------------------------------------------------------------AAAAAAAAAAAAAAAAAAAAAAAAAAAAAAGT
